# Supplementary material for: 2-Amino­pyridinium (2-amino­pyridine)trichloridonickelate(II)
Source: Acta Crystallogr Sect E Struct Rep Online. 2008 Mar 5;64(Pt 4):m520–1. doi: 10.1107/S1600536808005655 (PMC2961041; doi:10.1107/S1600536808005655)
Supplement: Supplementary file 1 [file e-64-0m520-sup1.cif]

##############################################################################
###                                                                        ###
###        Electronic paper (Acta Crystallographica Section E)             ###
###                                                                        ###
##############################################################################
#                                                                            #
# This CIF contains the data in a paper accepted for publication in Acta     #
# Crystallographica Section E. It conforms to the requirements of Notes      #
# for Authors for Section E, and has been peer reviewed under the auspices   #
# of the IUCr Commission on Journals.                                        #
#                                                                            #
# Full details of the Crystallographic Information File format               #
# are given in the paper "The Crystallographic Information File (CIF):       #
# a New Standard Archive File for Crystallography" by S. R. Hall, F. H.      #
# Allen and I. D. Brown [Acta Cryst. (1991), A47, 655-685].                  #
#                                                                            #
# The current version of the core CIF dictionary is obtainable from          #
# ftp://ftp.iucr.org/pub/cif_core.dic. The current version number is 2.4.    #
#                                                                            #
# Software is freely available for graphical display of the structure(s) in  #
# this CIF.  For information consult the CIF home page http://www.iucr.org/  #
# cif/home.html                                                              #
#                                                                            #
# This file may be used for bona fide research purposes within the           #
# scientific community so long as proper attribution is given to the journal # 
# article from which it was obtained.                                        #
#                                                                            #
##############################################################################
                                             
data_global
_audit_creation_method     'WinGX routine CIF_UPDATE'
_audit_conform_dict_name     cif_core.dic
_audit_conform_dict_version     2.1
_journal_date_recd_electronic     2008-02-21
_journal_date_accepted     2008-02-28
_journal_name_full     'Acta Crystallographica, Section E'
_journal_year     2008
_journal_volume     64
_journal_issue      4
_journal_page_first     m520
_journal_page_last     m521
_journal_paper_category     QM
_journal_coeditor_code     CI2566
_publ_contact_author_name     ' Hoong-Kun Fun.'
_publ_contact_author_address
;
X-ray Crystallography unit
School of Physics
Universiti  Sains Malaysia
11800 USM Penang
Malaysia
;
_publ_contact_author_email     hkfun@usm.my
_publ_contact_author_fax     ' ? '
_publ_contact_author_phone     '+60124293368'
_publ_section_title
;
2-Aminopyridinium (2-aminopyridine)trichloridonickelate(II)
;
loop_
    _publ_author_name
    _publ_author_footnote
    _publ_author_address
    'Hoong-Kun Fun' .
;
X-ray Crystallography Unit
School of Physics
Universiti Sains Malaysia
11800 USM, Penang
Malaysia
;
    'S. Franklin' .
;
Department of Physics
National Institute of Technology
Tiruchirappalli 620 015
India
;
    'Samuel Robinson Jebas'
;
Permanent address: Lecturer, Department of Physics,  Karunya University,
Karunya Nagar, Coimbatore 641 114, India
;
;
X-ray Crystallography Unit
School of Physics
Universiti Sains Malaysia
11800 USM, Penang
Malaysia
;
    'T. Balasubramanian' .
;
Department of Physics
National Institute of Technology
Tiruchirappalli 620 015
India
;
data_I
_audit_creation_method     'WinGX routine CIF_UPDATE'
_chemical_name_systematic
;
2-Aminopyridinium (2-aminopyridine)trichloridonickelate(II)
;
_chemical_formula_moiety     'C5 H7 N2 +, C5 H6 Cl3 N2 Ni -'
_chemical_formula_sum     'C10 H13 Cl3 N4 Ni'
_chemical_formula_iupac     '(C5 H7 N2) [Ni Cl3 (C5 H6 N2)]'
_chemical_formula_weight     354.3
_symmetry_cell_setting     monoclinic
_symmetry_space_group_name_H-M     'C c'
_symmetry_space_group_name_Hall     'C -2yc'
loop_
    _symmetry_equiv_pos_as_xyz
    'x, y, z'
    'x, -y, z+1/2'
    'x+1/2, y+1/2, z'
    'x+1/2, -y+1/2, z+1/2'
_cell_length_a     12.92650(10)
_cell_length_b     8.06440(10)
_cell_length_c     13.98930(10)
_cell_angle_alpha     90
_cell_angle_beta     106.1630(10)
_cell_angle_gamma     90
_cell_volume     1400.67(2)
_cell_formula_units_Z     4
_cell_measurement_reflns_used     8411
_cell_measurement_theta_min     3.01
_cell_measurement_theta_max     30.56
_cell_measurement_temperature     100.00(10)
_exptl_crystal_description     Block
_exptl_crystal_colour     blue
_exptl_crystal_size_max     0.37
_exptl_crystal_size_mid     0.08
_exptl_crystal_size_min     0.07
_exptl_crystal_density_diffrn     1.68
_exptl_crystal_density_method     'not measured'
_exptl_crystal_F_000     720
_exptl_absorpt_coefficient_mu     1.944
_exptl_absorpt_correction_type     multi-scan
_exptl_absorpt_process_details     '(SADABS; Bruker, 2005)'
_exptl_absorpt_correction_T_min     0.5333
_exptl_absorpt_correction_T_max     0.876
_diffrn_radiation_type     MoK\a
_diffrn_radiation_wavelength     0.71073
_diffrn_measurement_device_type
;
Bruker SMART APEXII CCD area-detector
;
_diffrn_measurement_method     '\w scans'
_diffrn_detector_area_resol_mean     8.33
_diffrn_reflns_number     19539
_diffrn_reflns_av_R_equivalents     0.0307
_diffrn_reflns_theta_min     3.01
_diffrn_reflns_theta_max     40.64
_diffrn_reflns_theta_full     40.64
_diffrn_measured_fraction_theta_max     0.992
_diffrn_measured_fraction_theta_full     0.992
_diffrn_reflns_limit_h_min     -23
_diffrn_reflns_limit_h_max     23
_diffrn_reflns_limit_k_min     -14
_diffrn_reflns_limit_k_max     14
_diffrn_reflns_limit_l_min     -25
_diffrn_reflns_limit_l_max     16
_diffrn_standards_number     0
_diffrn_standards_interval_count     .
_diffrn_standards_interval_time     .
_diffrn_standards_decay_%     ?
_reflns_number_total     6427
_reflns_number_gt     5088
_reflns_threshold_expression     I>2\s(I)
_refine_ls_structure_factor_coef     Fsqd
_refine_ls_matrix_type     full
_refine_ls_R_factor_gt     0.0349
_refine_ls_wR_factor_ref     0.079
_refine_ls_goodness_of_fit_ref     1.046
_refine_ls_restrained_S_all     1.046
_refine_ls_number_reflns     6427
_refine_ls_number_parameters     167
_refine_ls_number_restraints     2
_refine_ls_hydrogen_treatment     mixed
_refine_ls_weighting_scheme     calc
_refine_ls_weighting_details
                 'calc w=1/[\s^2^(Fo^2^)+(0.0340P)^2^] where P=(Fo^2^+2Fc^2^)/3'
_refine_ls_shift/su_max     0
_refine_diff_density_max     0.515
_refine_diff_density_min     -0.639
_refine_ls_extinction_method     none
_refine_ls_abs_structure_details     'Flack (1983), 1953 Friedel pairs'
_refine_ls_abs_structure_Flack     0.065(9)
loop_
    _atom_type_symbol
    _atom_type_description
    _atom_type_scat_dispersion_real
    _atom_type_scat_dispersion_imag
    _atom_type_scat_source
    C C 0.0033 0.0016 'International Tables Vol C Tables 4.2.6.8 and 6.1.1.4'
    H H 0 0 'International Tables Vol C Tables 4.2.6.8 and 6.1.1.4'
    N N 0.0061 0.0033 'International Tables Vol C Tables 4.2.6.8 and 6.1.1.4'
    Cl Cl 0.1484 0.1585 'International Tables Vol C Tables 4.2.6.8 and 6.1.1.4'
    Ni Ni 0.3393 1.1124 'International Tables Vol C Tables 4.2.6.8 and 6.1.1.4'
_computing_data_collection     'APEX2 (Bruker, 2005)'
_computing_cell_refinement     'APEX2 (Bruker, 2005)'
_computing_data_reduction     'SAINT (Bruker, 2005)'
_computing_structure_solution     'SHELXTL (Sheldrick, 2008)'
_computing_structure_refinement     'SHELXTL (Sheldrick, 2008)'
_computing_molecular_graphics     'SHELXTL (Sheldrick, 2008)'
_computing_publication_material
;
SHELXTL (Sheldrick, 2008) and PLATON (Spek, 2003)
;
loop_
    _atom_site_type_symbol
    _atom_site_label
    _atom_site_fract_x
    _atom_site_fract_y
    _atom_site_fract_z
    _atom_site_U_iso_or_equiv
    _atom_site_adp_type
    _atom_site_calc_flag
    _atom_site_refinement_flags
    _atom_site_occupancy
    _atom_site_disorder_assembly
    _atom_site_disorder_group
    Ni Ni1 0.245028(18) 0.65589(3) 0.188212(18) 0.01865(6) Uani d . 1 . .
    Cl Cl1 0.40142(4) 0.66552(7) 0.14504(4) 0.01889(9) Uani d . 1 . .
    Cl Cl2 0.19741(4) 0.38637(6) 0.19116(4) 0.02255(10) Uani d . 1 . .
    Cl Cl3 0.10912(4) 0.79387(7) 0.07906(4) 0.02299(10) Uani d . 1 . .
    N N1 0.26459(13) 0.7760(2) 0.31947(12) 0.0157(3) Uani d . 1 . .
    N N2 0.30301(15) 0.5422(2) 0.41934(14) 0.0228(4) Uani d . 1 . .
    H H2B 0.2895 0.4816 0.3667 0.027 Uiso calc R 1 . .
    H H2C 0.322 0.4966 0.4772 0.027 Uiso calc R 1 . .
    N N3 0.55299(14) 0.0900(2) 0.44965(14) 0.0191(3) Uani d . 1 . .
    N N4 0.53731(16) -0.1509(2) 0.35719(15) 0.0228(4) Uani d . 1 . .
    H H4B 0.5574 -0.2072 0.4114 0.027 Uiso calc R 1 . .
    H H4C 0.5224 -0.2007 0.3006 0.027 Uiso calc R 1 . .
    C C1 0.29457(15) 0.7074(3) 0.41122(15) 0.0181(4) Uani d . 1 . .
    C C2 0.31669(17) 0.8074(3) 0.49792(16) 0.0213(4) Uani d . 1 . .
    H H2A 0.3384 0.7591 0.5607 0.026 Uiso calc R 1 . .
    C C3 0.30568(17) 0.9761(3) 0.48792(18) 0.0254(4) Uani d . 1 . .
    H H3A 0.3199 1.0431 0.5442 0.03 Uiso calc R 1 . .
    C C4 0.27352(17) 1.0463(3) 0.39438(18) 0.0245(4) Uani d . 1 . .
    H H4A 0.2652 1.1605 0.3867 0.029 Uiso calc R 1 . .
    C C5 0.25411(16) 0.9441(3) 0.31322(17) 0.0198(4) Uani d . 1 . .
    H H5A 0.2326 0.992 0.2503 0.024 Uiso calc R 1 . .
    C C6 0.52944(15) 0.0123(2) 0.36071(15) 0.0173(3) Uani d . 1 . .
    C C7 0.49768(16) 0.1116(3) 0.27449(16) 0.0203(4) Uani d . 1 . .
    H H7A 0.4813 0.0628 0.2118 0.024 Uiso calc R 1 . .
    C C8 0.49108(16) 0.2795(3) 0.28322(16) 0.0217(4) Uani d . 1 . .
    H H8A 0.4704 0.3447 0.2262 0.026 Uiso calc R 1 . .
    C C9 0.51508(17) 0.3550(3) 0.37731(18) 0.0229(4) Uani d . 1 . .
    H H9A 0.5093 0.4693 0.3832 0.027 Uiso calc R 1 . .
    C C10 0.54691(16) 0.2575(3) 0.45963(17) 0.0222(4) Uani d . 1 . .
    H H10A 0.5645 0.3051 0.5227 0.027 Uiso calc R 1 . .
    H H1N3 0.571(2) 0.030(3) 0.499(2) 0.023(7) Uiso d . 1 . .
loop_
    _atom_site_aniso_label
    _atom_site_aniso_U_11
    _atom_site_aniso_U_22
    _atom_site_aniso_U_33
    _atom_site_aniso_U_12
    _atom_site_aniso_U_13
    _atom_site_aniso_U_23
    Ni1 0.02016(11) 0.02167(12) 0.01419(12) -0.00140(10) 0.00489(9) -0.00168(10)
    Cl1 0.0188(2) 0.0211(2) 0.0179(2) -0.00022(15) 0.00699(18) -0.00025(16)
    Cl2 0.0285(2) 0.0194(2) 0.0211(2) -0.00610(19) 0.0092(2) -0.00511(18)
    Cl3 0.0208(2) 0.0324(3) 0.0142(2) 0.00279(19) 0.00214(17) 0.00196(19)
    N1 0.0151(7) 0.0181(7) 0.0133(7) -0.0002(6) 0.0030(6) 0.0000(6)
    N2 0.0313(9) 0.0201(9) 0.0150(8) 0.0021(7) 0.0032(7) 0.0003(6)
    N3 0.0170(7) 0.0273(9) 0.0132(8) 0.0013(6) 0.0043(6) 0.0020(7)
    N4 0.0283(9) 0.0220(8) 0.0168(9) -0.0019(7) 0.0038(7) 0.0029(6)
    C1 0.0146(8) 0.0238(10) 0.0165(9) 0.0012(6) 0.0053(7) 0.0011(7)
    C2 0.0180(8) 0.0307(11) 0.0149(9) -0.0009(7) 0.0043(7) -0.0018(8)
    C3 0.0224(9) 0.0269(11) 0.0278(12) -0.0030(8) 0.0087(9) -0.0105(9)
    C4 0.0251(10) 0.0189(9) 0.0309(12) -0.0026(8) 0.0099(9) -0.0067(9)
    C5 0.0195(8) 0.0179(9) 0.0224(10) -0.0007(7) 0.0065(8) -0.0002(8)
    C6 0.0153(8) 0.0220(9) 0.0142(9) -0.0021(7) 0.0035(7) 0.0011(7)
    C7 0.0183(8) 0.0269(10) 0.0145(9) 0.0001(7) 0.0023(7) 0.0026(8)
    C8 0.0201(9) 0.0261(10) 0.0185(10) 0.0034(8) 0.0050(8) 0.0059(8)
    C9 0.0204(9) 0.0225(10) 0.0272(12) 0.0019(7) 0.0092(9) -0.0010(8)
    C10 0.0183(8) 0.0288(11) 0.0200(10) 0.0008(8) 0.0062(8) -0.0052(8)
_geom_special_details
;
 All esds (except the esd in the dihedral angle between two l.s. planes)
 are estimated using the full covariance matrix.  The cell esds are taken
 into account individually in the estimation of esds in distances, angles
 and torsion angles; correlations between esds in cell parameters are only
 used when they are defined by crystal symmetry.  An approximate (isotropic)
 treatment of cell esds is used for estimating esds involving l.s. planes.
;
loop_
    _geom_bond_atom_site_label_1
    _geom_bond_atom_site_label_2
    _geom_bond_site_symmetry_2
    _geom_bond_distance
    _geom_bond_publ_flag
    Ni1 N1 . 2.0287(17) y
    Ni1 Cl2 . 2.2625(6) y
    Ni1 Cl1 . 2.2665(5) y
    Ni1 Cl3 . 2.2722(6) y
    N1 C1 . 1.352(3) ?
    N1 C5 . 1.363(3) ?
    N2 C1 . 1.339(3) ?
    N2 H2B . 0.86 ?
    N2 H2C . 0.86 ?
    N3 C6 . 1.350(3) ?
    N3 C10 . 1.362(3) ?
    N3 H1N3 . 0.82(3) ?
    N4 C6 . 1.322(3) ?
    N4 H4B . 0.86 ?
    N4 H4C . 0.86 ?
    C1 C2 . 1.417(3) ?
    C2 C3 . 1.371(3) ?
    C2 H2A . 0.93 ?
    C3 C4 . 1.380(3) ?
    C3 H3A . 0.93 ?
    C4 C5 . 1.369(3) ?
    C4 H4A . 0.93 ?
    C5 H5A . 0.93 ?
    C6 C7 . 1.410(3) ?
    C7 C8 . 1.364(3) ?
    C7 H7A . 0.93 ?
    C8 C9 . 1.404(3) ?
    C8 H8A . 0.93 ?
    C9 C10 . 1.360(3) ?
    C9 H9A . 0.93 ?
    C10 H10A . 0.93 ?
loop_
    _geom_angle_atom_site_label_1
    _geom_angle_atom_site_label_2
    _geom_angle_atom_site_label_3
    _geom_angle_site_symmetry_1
    _geom_angle_site_symmetry_3
    _geom_angle
    _geom_angle_publ_flag
    N1 Ni1 Cl2 . . 114.10(5) y
    N1 Ni1 Cl1 . . 109.21(5) y
    Cl2 Ni1 Cl1 . . 107.77(2) y
    N1 Ni1 Cl3 . . 104.63(5) y
    Cl2 Ni1 Cl3 . . 108.62(2) y
    Cl1 Ni1 Cl3 . . 112.60(2) y
    C1 N1 C5 . . 117.72(18) ?
    C1 N1 Ni1 . . 126.48(14) ?
    C5 N1 Ni1 . . 115.59(13) ?
    C1 N2 H2B . . 120 ?
    C1 N2 H2C . . 120 ?
    H2B N2 H2C . . 120 ?
    C6 N3 C10 . . 123.36(19) ?
    C6 N3 H1N3 . . 115.9(18) ?
    C10 N3 H1N3 . . 120.7(18) ?
    C6 N4 H4B . . 120 ?
    C6 N4 H4C . . 120 ?
    H4B N4 H4C . . 120 ?
    N2 C1 N1 . . 118.88(18) ?
    N2 C1 C2 . . 120.05(19) ?
    N1 C1 C2 . . 121.1(2) ?
    C3 C2 C1 . . 119.1(2) ?
    C3 C2 H2A . . 120.4 ?
    C1 C2 H2A . . 120.4 ?
    C2 C3 C4 . . 120.0(2) ?
    C2 C3 H3A . . 120 ?
    C4 C3 H3A . . 120 ?
    C5 C4 C3 . . 118.5(2) ?
    C5 C4 H4A . . 120.8 ?
    C3 C4 H4A . . 120.8 ?
    N1 C5 C4 . . 123.6(2) ?
    N1 C5 H5A . . 118.2 ?
    C4 C5 H5A . . 118.2 ?
    N4 C6 N3 . . 119.8(2) ?
    N4 C6 C7 . . 122.7(2) ?
    N3 C6 C7 . . 117.51(19) ?
    C8 C7 C6 . . 119.8(2) ?
    C8 C7 H7A . . 120.1 ?
    C6 C7 H7A . . 120.1 ?
    C7 C8 C9 . . 120.7(2) ?
    C7 C8 H8A . . 119.6 ?
    C9 C8 H8A . . 119.6 ?
    C10 C9 C8 . . 118.6(2) ?
    C10 C9 H9A . . 120.7 ?
    C8 C9 H9A . . 120.7 ?
    C9 C10 N3 . . 119.9(2) ?
    C9 C10 H10A . . 120 ?
    N3 C10 H10A . . 120 ?
loop_
    _geom_torsion_atom_site_label_1
    _geom_torsion_atom_site_label_2
    _geom_torsion_atom_site_label_3
    _geom_torsion_atom_site_label_4
    _geom_torsion_site_symmetry_1
    _geom_torsion_site_symmetry_2
    _geom_torsion_site_symmetry_3
    _geom_torsion_site_symmetry_4
    _geom_torsion
    _geom_torsion_publ_flag
    Cl2 Ni1 N1 C1 . . . . 28.37(17) ?
    Cl1 Ni1 N1 C1 . . . . -92.28(15) ?
    Cl3 Ni1 N1 C1 . . . . 146.95(15) ?
    Cl2 Ni1 N1 C5 . . . . -156.98(11) ?
    Cl1 Ni1 N1 C5 . . . . 82.36(13) ?
    Cl3 Ni1 N1 C5 . . . . -38.41(13) ?
    C5 N1 C1 N2 . . . . 178.47(16) ?
    Ni1 N1 C1 N2 . . . . -7.0(3) ?
    C5 N1 C1 C2 . . . . -1.4(3) ?
    Ni1 N1 C1 C2 . . . . 173.14(13) ?
    N2 C1 C2 C3 . . . . -178.84(18) ?
    N1 C1 C2 C3 . . . . 1.0(3) ?
    C1 C2 C3 C4 . . . . 0.0(3) ?
    C2 C3 C4 C5 . . . . -0.5(3) ?
    C1 N1 C5 C4 . . . . 0.8(3) ?
    Ni1 N1 C5 C4 . . . . -174.29(16) ?
    C3 C4 C5 N1 . . . . 0.1(3) ?
    C10 N3 C6 N4 . . . . 179.99(18) ?
    C10 N3 C6 C7 . . . . 0.4(3) ?
    N4 C6 C7 C8 . . . . 179.96(19) ?
    N3 C6 C7 C8 . . . . -0.5(3) ?
    C6 C7 C8 C9 . . . . -0.3(3) ?
    C7 C8 C9 C10 . . . . 1.1(3) ?
    C8 C9 C10 N3 . . . . -1.2(3) ?
    C6 N3 C10 C9 . . . . 0.5(3) ?
loop_
    _geom_hbond_atom_site_label_D
    _geom_hbond_atom_site_label_H
    _geom_hbond_atom_site_label_A
    _geom_hbond_site_symmetry_A
    _geom_hbond_distance_DH
    _geom_hbond_distance_HA
    _geom_hbond_distance_DA
    _geom_hbond_angle_DHA
    N3 H1N3 Cl2 4 0.82(3) 2.81(3) 3.380(2) 128(2)
    N2 H2B Cl2 . 0.86 2.53 3.3475(19) 159
    N2 H2C Cl1 2_565 0.86 2.63 3.4866(19) 172
    N4 H4B Cl3 4 0.86 2.36 3.197(2) 165
    N4 H4C Cl1 1_545 0.86 2.54 3.344(2) 156
