# Supplementary material for: 2-Amino­pyridinium (2-amino­pyridine)trichloridonickelate(II)
Source: Acta Crystallogr Sect E Struct Rep Online. 2008 Mar 5;64(Pt 4):m520–1. doi: 10.1107/S1600536808005655 (PMC2961041; doi:10.1107/S1600536808005655)
Supplement: Supplementary file 2 [file e-64-0m520-Isup2.hkl]

#
# h,k,l, Fc-squared, Fo-squared, sigma(Fo-squared) and status flag
#
data_I
_shelx_title ' 2ap_0m in Cc (100K)'
_shelx_refln_list_code          4
_shelx_F_calc_maximum      406.48
_exptl_crystal_F_000       720.00
_reflns_d_resolution_high  0.5456
 
loop_
 _symmetry_equiv_pos_as_xyz
 'x, y, z'
 'x, -y, z+1/2'
 'x+1/2, y+1/2, z'
 'x+1/2, -y+1/2, z+1/2'
 
_cell_length_a    12.9265
_cell_length_b     8.0644
_cell_length_c    13.9893
_cell_angle_alpha  90.000
_cell_angle_beta  106.163
_cell_angle_gamma  90.000
 
_shelx_F_squared_multiplier     1.000
 
loop_
 _refln_index_h
 _refln_index_k
 _refln_index_l
 _refln_F_squared_calc
 _refln_F_squared_meas
 _refln_F_squared_sigma
 _refln_observed_status
   3   1 -25        9.93        1.07     26.56 o
   5   1 -25      334.60      262.00     49.09 o
   7   1 -25      558.28      447.62     60.55 o
   9   1 -25       10.95       35.00     29.35 o
   4   2 -25       86.63      105.03     36.66 o
   6   2 -25      387.21      264.94    136.48 o
   8   2 -25      366.02      277.48     49.18 o
   0   0 -24      567.65      531.68     89.28 o
   2   0 -24      105.86      180.12     61.12 o
   4   0 -24     1127.36     1365.26    134.78 o
   6   0 -24      735.14      855.24    108.01 o
   8   0 -24      236.30      282.55     69.94 o
  10   0 -24      119.33      122.40     51.84 o
  12   0 -24      491.28      387.46     83.56 o
  14   0 -24      295.83      236.90     65.45 o
  -1   1 -24      227.87      228.91     46.38 o
   1   1 -24       45.39       27.99     26.77 o
   3   1 -24        3.56       24.35     25.55 o
   5   1 -24      310.85      281.17     61.04 o
   7   1 -24       22.49       56.60     31.00 o
   9   1 -24       82.75      129.57     38.68 o
  11   1 -24        8.28       18.33     28.25 o
  13   1 -24      219.01      194.93     47.19 o
   0   2 -24       27.24       37.23     30.19 o
   2   2 -24       40.01        4.15     23.83 o
   4   2 -24       57.13       35.82     27.45 o
   6   2 -24      326.14      325.45     53.34 o
   8   2 -24        0.52       33.50     28.26 o
  10   2 -24      113.20       94.37     44.64 o
  12   2 -24      220.65      215.93     37.34 o
   1   3 -24      637.18      507.70     90.06 o
   3   3 -24       36.04       29.44     32.19 o
   5   3 -24      143.12      151.16     67.16 o
   7   3 -24      365.00      410.55     59.51 o
   9   3 -24       38.66       49.23     24.41 o
  11   3 -24       71.35       38.66     25.09 o
   2   4 -24       56.96       87.89     52.15 o
   4   4 -24       40.10       71.80     44.72 o
   6   4 -24       19.77        4.18     33.89 o
   8   4 -24       20.18       28.43     23.93 o
  10   4 -24       23.52       12.36     22.59 o
   7   5 -24      130.44      160.62     65.76 o
  -3   1 -23      101.05      148.39     40.48 o
  -1   1 -23      382.64      431.99    124.33 o
   1   1 -23      189.87      155.60     83.17 o
   3   1 -23      899.50      860.81    107.39 o
   5   1 -23      606.24      590.38     69.25 o
   7   1 -23      560.39      542.25     64.08 o
   9   1 -23      303.77      213.72     68.47 o
  11   1 -23      395.99      431.54     48.11 o
  13   1 -23      306.85      369.70     55.34 o
  15   1 -23       33.55       50.81     22.37 o
  -2   2 -23        0.71       21.83     25.74 o
   0   2 -23      369.44      378.38     55.08 o
   2   2 -23       25.27       20.11     23.55 o
   4   2 -23       80.16       52.73     26.76 o
   6   2 -23      659.39      861.89    107.85 o
   8   2 -23      818.16      767.17     72.92 o
  10   2 -23      139.23      152.39     32.27 o
  12   2 -23      304.74      286.34     41.67 o
  14   2 -23      149.34      156.63     34.49 o
  -1   3 -23       82.63      122.40     53.69 o
   1   3 -23       23.63       14.24     34.82 o
   3   3 -23       87.82       57.57     29.74 o
   5   3 -23       89.61       95.02     33.33 o
   7   3 -23      130.87       89.43     32.77 o
   9   3 -23      134.65      130.04     30.15 o
  11   3 -23       32.07       40.99     23.42 o
  13   3 -23       24.54       35.85     24.80 o
   0   4 -23      384.26      426.15     85.11 o
   2   4 -23      119.21       80.31     47.66 o
   4   4 -23       30.20        0.93     33.42 o
   6   4 -23      270.79      266.96     47.21 o
   8   4 -23      274.76      259.98     39.31 o
  10   4 -23       55.27       52.74     25.00 o
  12   4 -23      108.95       92.40     29.30 o
   1   5 -23      271.08      343.21     78.76 o
   3   5 -23       26.95       45.18     45.03 o
   5   5 -23       45.92       32.50     41.47 o
   7   5 -23      436.55      431.10     81.39 o
   9   5 -23       48.46       64.98     32.81 o
  11   5 -23      159.03      148.81     41.56 o
   4   6 -23      191.30      211.68     45.02 o
   6   6 -23       14.09      -14.36     25.84 o
   8   6 -23       37.03       22.53     28.61 o
  -4   0 -22     1370.03     1211.75    126.11 o
  -2   0 -22      247.81      292.15     71.49 o
   2   0 -22      887.85      658.57     93.77 o
   4   0 -22      159.87      166.03     52.46 o
   6   0 -22      252.09      354.51     74.12 o
   8   0 -22      240.27      212.92     62.51 o
  10   0 -22      134.18      132.92     52.61 o
  12   0 -22      486.43      493.05    123.56 o
  14   0 -22      353.43      406.03     86.65 o
  16   0 -22      357.06      376.55     57.92 o
  -5   1 -22       73.32       92.06     33.26 o
  -3   1 -22      155.54      151.12     38.25 o
  -1   1 -22      167.55      153.97     37.26 o
   1   1 -22      925.02      885.76    114.51 o
   3   1 -22       44.48       33.56     33.73 o
   5   1 -22      202.72      231.64     85.03 o
   7   1 -22      142.99      155.37     37.36 o
   9   1 -22       75.41       29.22     20.55 o
  11   1 -22        3.16      -14.16     17.13 o
  13   1 -22       72.13       44.01     20.40 o
  15   1 -22      120.10      108.02     25.71 o
  17   1 -22       78.72       94.63     36.26 o
  -4   2 -22      211.68      172.14     39.98 o
  -2   2 -22       36.56       92.44     53.77 o
   0   2 -22       77.62      162.31     75.82 o
   2   2 -22      446.86      355.75     55.47 o
   4   2 -22      132.37      130.65     64.91 o
   6   2 -22        8.35       15.89     23.90 o
   8   2 -22      199.60      218.42     53.89 o
  10   2 -22       78.63       70.83     24.66 o
  12   2 -22      221.54      162.58     33.90 o
  14   2 -22       31.33       42.39     20.53 o
  16   2 -22       28.74       15.37     19.37 o
  -3   3 -22      205.55      255.47     69.48 o
  -1   3 -22      412.46      390.87     78.92 o
   1   3 -22      508.69      423.37     56.28 o
   3   3 -22        3.25       17.27     22.79 o
   5   3 -22      207.17      240.45    133.85 o
   7   3 -22      718.47      818.88     67.29 o
   9   3 -22        9.48        8.20     19.32 o
  11   3 -22        2.86       37.87     21.94 o
  13   3 -22      575.98      577.16     68.09 o
  15   3 -22      186.30      200.75     31.72 o
  -2   4 -22      113.72       68.55     48.59 o
   0   4 -22      369.46      433.42     83.87 o
   2   4 -22      189.41      194.20     62.67 o
   4   4 -22      104.17       34.82     38.22 o
   6   4 -22      206.62      193.28     34.11 o
   8   4 -22      158.67      138.22     29.90 o
  10   4 -22       50.47       36.88     23.24 o
  12   4 -22      229.70      161.93     33.96 o
  14   4 -22      111.20      114.96     30.41 o
  -1   5 -22       57.03       41.01     41.78 o
   1   5 -22        2.67        1.86     35.28 o
   3   5 -22      122.08      111.57     52.61 o
   5   5 -22      226.85      299.39     49.26 o
   7   5 -22      198.56      157.53     40.15 o
   9   5 -22        5.61       10.85     25.30 o
  11   5 -22       91.39       78.21     26.47 o
  13   5 -22       86.38      109.97     30.17 o
   0   6 -22      108.88       62.51     46.42 o
   2   6 -22      173.28      144.06     55.40 o
   4   6 -22       11.01        4.32     27.30 o
   6   6 -22      329.31      264.02     46.93 o
   8   6 -22      299.63      323.12     66.15 o
  10   6 -22      112.88      140.28     71.02 o
  12   6 -22      262.77      391.00     67.62 o
   3   7 -22       83.60      125.85     39.03 o
   5   7 -22      106.35       85.30     47.97 o
   7   7 -22       41.99       51.68     32.48 o
   9   7 -22      200.13      252.84     71.18 o
  -7   1 -21      293.00      382.23    130.21 o
  -5   1 -21      756.97      647.58     95.78 o
  -3   1 -21       45.07       49.55     27.62 o
  -1   1 -21      130.82       69.78     27.46 o
   1   1 -21      926.99      925.04     74.46 o
   3   1 -21      218.83      228.24     41.02 o
   5   1 -21      136.31      225.48     41.93 o
   7   1 -21      739.10      895.18     73.97 o
   9   1 -21      800.84      862.19    107.30 o
  11   1 -21      232.64      270.63     32.87 o
  13   1 -21      296.86      314.45     36.15 o
  15   1 -21      139.80      141.73     27.08 o
  17   1 -21       76.00       87.39     24.90 o
  -6   2 -21      280.27      345.99     76.29 o
  -4   2 -21       90.05       65.44     41.55 o
  -2   2 -21      173.62      264.16     46.82 o
   0   2 -21      332.15      361.49     51.19 o
   2   2 -21      394.70      371.75     50.77 o
   4   2 -21      308.92      220.65     41.35 o
   6   2 -21      911.02      971.46    102.44 o
   8   2 -21      882.66     1000.57     63.01 o
  10   2 -21      218.95      239.13     36.75 o
  12   2 -21      850.87      905.87     67.61 o
  14   2 -21      991.35      960.06     56.79 o
  16   2 -21       11.69        9.54     19.06 o
  18   2 -21       34.36       93.15     35.92 o
  -5   3 -21      138.92       88.66     45.34 o
  -3   3 -21        8.89      -25.07     27.85 o
  -1   3 -21       75.75       84.49     42.71 o
   1   3 -21       16.65       -1.00     19.82 o
   3   3 -21      161.93      155.05     35.71 o
   5   3 -21      239.20      205.51     32.52 o
   7   3 -21       72.56       63.35     22.69 o
   9   3 -21       87.30       62.92     23.83 o
  11   3 -21        0.25        2.50     19.17 o
  13   3 -21      227.95      266.71     39.54 o
  15   3 -21      191.56      155.63     28.02 o
  17   3 -21       16.93       21.99     19.57 o
  -4   4 -21      127.71      112.80     53.23 o
  -2   4 -21      145.09      123.48     50.14 o
   0   4 -21      598.84      377.87     75.36 o
   2   4 -21       48.67       25.07     36.83 o
   4   4 -21      103.92      128.40     34.25 o
   6   4 -21      704.40      691.80     53.14 o
   8   4 -21       33.36       15.26     19.39 o
  10   4 -21       27.78       20.28     20.83 o
  12   4 -21      108.10      149.99     32.36 o
  14   4 -21      426.82      392.74     46.73 o
  16   4 -21        2.63       -0.42     18.14 o
  -3   5 -21        4.81       17.64     38.07 o
  -1   5 -21      224.96      266.15     69.63 o
   1   5 -21      367.95      322.78     70.87 o
   3   5 -21      181.27      244.92     70.87 o
   5   5 -21      708.10      764.42     93.85 o
   7   5 -21      689.14      781.00     71.28 o
   9   5 -21      655.09      743.02     56.99 o
  11   5 -21      143.96      131.24     30.59 o
  13   5 -21      649.71      580.33     53.79 o
  15   5 -21      141.72      181.27     36.34 o
  -2   6 -21      132.35      120.54     52.77 o
   0   6 -21       83.30       40.54     43.48 o
   2   6 -21       74.22       69.56     36.67 o
   4   6 -21      122.61       60.76     48.36 o
   6   6 -21       81.79       51.37     32.03 o
   8   6 -21      554.92      589.78     64.93 o
  10   6 -21       88.31       25.45     28.15 o
  12   6 -21        7.13      -13.79     22.66 o
  14   6 -21       73.40       92.84     47.81 o
  -1   7 -21      142.03       56.63     48.43 o
   1   7 -21      206.01      121.40     46.34 o
   3   7 -21       26.92       17.00     28.47 o
   5   7 -21      106.11       62.08     33.44 o
   7   7 -21       46.54       41.65     29.53 o
   9   7 -21      105.40       83.25     47.04 o
  11   7 -21       20.19       32.96     39.77 o
   2   8 -21      327.91      311.95     76.13 o
   4   8 -21       53.55       40.85     38.68 o
   6   8 -21       94.75       53.69     43.79 o
   8   8 -21      115.73      218.34     69.48 o
  -8   0 -20      646.49      489.28     85.26 o
  -6   0 -20     1024.73      932.30    108.63 o
  -4   0 -20      376.51      450.44     80.93 o
  -2   0 -20       61.87       69.94     38.99 o
   0   0 -20      895.83      964.64    105.84 o
   2   0 -20     1446.73     1539.95    122.55 o
   4   0 -20      437.03      397.99     71.95 o
   6   0 -20      137.43      133.69     46.58 o
   8   0 -20     1317.53     1312.14     78.59 o
  10   0 -20      118.46      103.20     42.71 o
  12   0 -20        5.44        3.37     21.08 o
  14   0 -20      681.28      626.56     67.52 o
  16   0 -20      508.96      511.52     78.45 o
  18   0 -20      201.85      216.93     48.51 o
  -7   1 -20      252.19      261.80     45.74 o
  -5   1 -20      189.77      139.54     38.61 o
  -3   1 -20      665.33      709.85     66.63 o
  -1   1 -20      381.34      382.26     51.70 o
   1   1 -20      109.73      135.63     32.22 o
   3   1 -20      128.58      104.74     30.02 o
   5   1 -20      434.15      451.12     52.90 o
   7   1 -20      364.54      355.48     44.05 o
   9   1 -20       74.98       88.38     24.26 o
  11   1 -20       82.11      102.21     22.67 o
  13   1 -20      327.69      366.26     37.02 o
  15   1 -20      237.40      248.61     32.64 o
  17   1 -20       47.27       15.70     18.96 o
  19   1 -20       76.92       58.58     23.39 o
  -8   2 -20      152.17      141.59     56.17 o
  -6   2 -20      163.58      140.35     50.29 o
  -4   2 -20       19.11       27.64     25.14 o
  -2   2 -20      208.76      166.92     36.81 o
   0   2 -20      199.83      300.14     83.17 o
   2   2 -20      242.43      220.54     59.11 o
   4   2 -20       21.10       25.34     21.38 o
   6   2 -20       32.10       20.31     17.29 o
   8   2 -20      757.40      744.89     79.72 o
  10   2 -20       46.23       56.07     22.83 o
  12   2 -20       25.29       25.47     16.14 o
  14   2 -20       74.60       81.06     22.58 o
  16   2 -20       35.21       19.95     17.86 o
  18   2 -20       76.60       85.16     24.31 o
  -7   3 -20       84.36      182.90     59.26 o
  -5   3 -20      366.07      408.66     79.23 o
  -3   3 -20      452.98      479.53     84.18 o
  -1   3 -20      931.67      992.63     77.99 o
   1   3 -20      540.56      506.69     64.91 o
   3   3 -20      423.21      491.27     55.13 o
   5   3 -20      603.18      776.00     54.00 o
   7   3 -20      764.16      770.23     54.22 o
   9   3 -20      284.86      294.25     37.72 o
  11   3 -20       73.64       51.32     23.06 o
  13   3 -20      808.34      790.34     56.58 o
  15   3 -20      221.86      246.70     32.77 o
  17   3 -20       68.54       64.51     22.47 o
  -6   4 -20      101.07       97.95     47.04 o
  -4   4 -20      301.24      368.43     78.14 o
  -2   4 -20      387.72      471.33     84.95 o
   0   4 -20      764.24      645.72     92.38 o
   2   4 -20      301.47      251.29     63.91 o
   4   4 -20      210.96      203.92     32.00 o
   6   4 -20      703.76      828.89     86.32 o
   8   4 -20       54.84       33.82     20.47 o
  10   4 -20       57.32       72.07     24.81 o
  12   4 -20       37.24       26.21     20.17 o
  14   4 -20      405.49      411.84     39.74 o
  16   4 -20       52.36       60.64     22.43 o
  -5   5 -20       22.91       21.97     37.45 o
  -3   5 -20       45.97       59.57     41.01 o
  -1   5 -20      128.13      134.31     51.37 o
   1   5 -20      188.97      101.97     46.89 o
   3   5 -20      149.03      176.44     38.35 o
   5   5 -20       63.87       34.58     24.19 o
   7   5 -20      688.81      779.25     85.26 o
   9   5 -20       59.63       43.50     22.76 o
  11   5 -20      393.41      415.12     44.69 o
  13   5 -20      240.36      204.32     49.73 o
  15   5 -20       12.72       25.29     23.83 o
  17   5 -20       74.17      109.01     41.16 o
  -4   6 -20      108.61      173.93     59.11 o
  -2   6 -20       41.34       36.21     38.84 o
   0   6 -20      308.42      400.31     75.82 o
   2   6 -20      552.10      528.37     59.92 o
   4   6 -20       22.65       52.48     27.76 o
   6   6 -20      454.68      492.62     58.21 o
   8   6 -20      586.23      576.96     61.37 o
  10   6 -20      118.32      108.19     34.34 o
  12   6 -20      419.09      229.63     64.68 o
  14   6 -20      300.47      362.67     57.79 o
  -3   7 -20       20.01       29.86     42.55 o
  -1   7 -20       49.49       42.73     48.43 o
   1   7 -20      394.15      468.61     98.57 o
   3   7 -20      192.39      176.52     52.77 o
   5   7 -20       36.70       13.91     24.11 o
   7   7 -20      350.00      373.81     69.63 o
   9   7 -20       36.83       29.71     37.29 o
  11   7 -20        4.46       -5.26     29.86 o
  13   7 -20       84.58       58.34     45.34 o
  -2   8 -20      227.60      201.16     60.81 o
   0   8 -20        1.62        7.06     25.20 o
   2   8 -20       17.03       34.66     40.08 o
   4   8 -20       20.14       15.32     34.66 o
   6   8 -20       22.43       16.09     34.97 o
   8   8 -20      115.15       73.50     47.35 o
  10   8 -20       24.83       49.98     44.10 o
  12   8 -20       65.66       82.01     47.20 o
   3   9 -20      157.67      173.31     61.12 o
   5   9 -20        0.04       17.18     37.29 o
   7   9 -20      317.49      181.66     61.59 o
  -9   1 -19      149.89      127.55     35.11 o
  -7   1 -19      342.51      407.52    109.79 o
  -5   1 -19      278.13      294.29     46.50 o
  -3   1 -19       75.19       19.12     22.28 o
  -1   1 -19       26.71       26.60     19.63 o
   1   1 -19     1578.09     1635.14     87.92 o
   3   1 -19       37.07       10.85     18.81 o
   5   1 -19      144.88      156.46     34.51 o
   7   1 -19     1361.93     1479.40     67.71 o
   9   1 -19     1369.98     1504.42     61.09 o
  11   1 -19      273.44      315.74     32.60 o
  13   1 -19      366.68      465.88     44.58 o
  15   1 -19      653.17      640.92     47.37 o
  17   1 -19      132.03      121.48     25.64 o
  19   1 -19       43.46       32.17     20.19 o
  -8   2 -19      133.14      178.10     58.65 o
  -6   2 -19      268.11      335.60     49.37 o
  -4   2 -19      417.04      326.33     73.50 o
  -2   2 -19       62.16       70.55     33.58 o
   0   2 -19      128.38      172.99     35.22 o
   2   2 -19      898.30      845.96     66.24 o
   4   2 -19      944.63     1149.64     74.74 o
   6   2 -19     1700.97     1782.38    104.59 o
   8   2 -19     1450.00     1651.92     73.68 o
  10   2 -19     1108.92     1071.03     52.90 o
  12   2 -19      576.94      626.53     44.01 o
  14   2 -19      351.57      315.11     34.05 o
  16   2 -19       36.24       36.03     18.45 o
  18   2 -19       92.98       76.73     23.49 o
  -9   3 -19      224.90      230.56     64.84 o
  -7   3 -19       33.46       36.52     34.97 o
  -5   3 -19       16.36       33.89     34.20 o
  -3   3 -19       43.93       34.35     32.03 o
  -1   3 -19      176.76      130.93     33.54 o
   1   3 -19      130.40      112.26     30.30 o
   3   3 -19       49.86       29.01     17.70 o
   5   3 -19      316.82      338.03     37.54 o
   7   3 -19      205.12      234.51     32.36 o
   9   3 -19      192.95      180.59     47.85 o
  11   3 -19      559.43      546.86     62.49 o
  13   3 -19      177.90      133.86     25.17 o
  15   3 -19       20.63       31.99     17.81 o
  17   3 -19        1.39       -7.21     16.24 o
  19   3 -19        1.09        4.92     19.29 o
  -8   4 -19       69.75       38.68     41.78 o
  -6   4 -19       17.09        5.42     33.27 o
  -4   4 -19      642.88      598.22     90.37 o
  -2   4 -19      197.33      198.22     56.79 o
   0   4 -19      248.04      348.93     70.10 o
   2   4 -19      813.21      723.03     63.10 o
   4   4 -19      287.69      336.36     58.38 o
   6   4 -19      564.05      723.81     74.64 o
   8   4 -19      186.65      192.39     30.98 o
  10   4 -19      321.30      295.46     38.03 o
  12   4 -19      257.70      362.46     45.54 o
  14   4 -19      217.26      178.08     28.03 o
  16   4 -19      107.85       74.68     22.89 o
  18   4 -19       90.09       51.91     22.81 o
  -7   5 -19      329.17      312.26     72.57 o
  -5   5 -19      310.56      335.78     73.81 o
  -3   5 -19      477.26      544.21     88.05 o
  -1   5 -19      159.45      301.89     69.79 o
   1   5 -19     1258.74     1406.81     84.19 o
   3   5 -19      616.61      695.82     63.48 o
   5   5 -19      354.76      442.32     52.76 o
   7   5 -19     1013.96     1015.02     70.52 o
   9   5 -19      559.16      649.97     51.66 o
  11   5 -19      224.65      221.47     34.45 o
  13   5 -19      328.94      332.84     42.12 o
  15   5 -19      303.71      307.22     35.68 o
  17   5 -19       14.98       13.89     21.02 o
  -6   6 -19      216.93      275.12     70.56 o
  -4   6 -19       72.97       47.50     42.09 o
  -2   6 -19       52.34       54.00     39.92 o
   0   6 -19      300.43      258.80     45.07 o
   2   6 -19       13.55       10.25     27.70 o
   4   6 -19      298.09      255.42     44.05 o
   6   6 -19       16.20       24.97     24.12 o
   8   6 -19      226.18      230.92     42.60 o
  10   6 -19      665.34      671.71     65.79 o
  12   6 -19      159.74      190.33     59.11 o
  14   6 -19      239.88      297.97     68.39 o
  16   6 -19      161.14      118.18     31.12 o
  -5   7 -19      146.79      126.27     53.23 o
  -3   7 -19      112.70       13.31     38.99 o
  -1   7 -19      126.97       90.38     32.29 o
   1   7 -19      355.95      259.61     44.56 o
   3   7 -19      117.81       72.64     28.90 o
   5   7 -19      194.80      200.65     42.06 o
   7   7 -19      321.21      190.41     38.90 o
   9   7 -19        3.41       -6.19     27.85 o
  11   7 -19       41.66      -19.65     28.16 o
  13   7 -19       79.62       78.14     44.10 o
  15   7 -19      278.37      391.49     84.95 o
  -2   8 -19       48.50       92.90     34.37 o
   0   8 -19      428.31      420.22     57.04 o
   2   8 -19      410.78      644.33     97.49 o
   4   8 -19       32.32      -20.58     27.85 o
   6   8 -19       66.94       34.82     36.05 o
   8   8 -19      543.31      663.05    102.13 o
  10   8 -19        6.04        2.01     29.55 o
  12   8 -19       29.61       49.67     38.99 o
  -1   9 -19       13.26       -1.86     33.27 o
   1   9 -19       25.08       16.09     34.20 o
   3   9 -19       89.79       81.39     48.28 o
   5   9 -19       98.72      100.89     46.89 o
   7   9 -19       55.95       51.53     42.40 o
   9   9 -19       43.30       85.42     52.15 o
  11   9 -19       67.90       35.28     43.17 o
 -10   0 -18      441.07      472.73     83.40 o
  -8   0 -18       23.60       14.08     30.48 o
  -6   0 -18      657.60      815.63     97.64 o
  -4   0 -18      347.44      324.49     64.68 o
  -2   0 -18      481.62      494.85     75.36 o
   0   0 -18     3049.26     3069.08    175.94 o
   2   0 -18     2715.88     2493.30    155.20 o
   4   0 -18       32.35        3.87     23.67 o
   6   0 -18     1630.55     1666.12    147.31 o
   8   0 -18     1222.66     1272.87     74.37 o
  10   0 -18       70.07       45.11     23.11 o
  12   0 -18       80.83       79.16     27.81 o
  14   0 -18     1122.79     1243.82     85.68 o
  16   0 -18      353.86      376.15     54.19 o
  18   0 -18      271.22      285.99     50.39 o
  20   0 -18      745.07      717.03    219.73 o
 -11   1 -18      127.44       53.69     41.32 o
  -9   1 -18       14.19       12.28     23.93 o
  -7   1 -18       52.68       47.99     25.44 o
  -5   1 -18      481.32      460.15    136.79 o
  -3   1 -18      273.83      233.76     38.79 o
  -1   1 -18      362.07      499.91     53.32 o
   1   1 -18     1276.36     1331.07     76.09 o
   3   1 -18      691.27      838.79    116.90 o
   5   1 -18      155.16      136.89     32.62 o
   7   1 -18       28.98       23.23     16.22 o
   9   1 -18      256.50      315.46     31.21 o
  11   1 -18       54.28       47.03     16.66 o
  13   1 -18      148.28      113.37     22.35 o
  15   1 -18      141.27      179.35     27.44 o
  17   1 -18      366.66      269.75     40.81 o
  19   1 -18      144.36      116.95     25.99 o
 -10   2 -18       51.13       60.04     44.56 o
  -8   2 -18       48.88       55.86     39.15 o
  -6   2 -18      454.99      477.44     55.29 o
  -4   2 -18       19.93       18.23     22.59 o
  -2   2 -18      146.22      129.65     56.32 o
   0   2 -18      371.03      432.82     48.97 o
   2   2 -18      145.41      204.17     35.78 o
   4   2 -18      473.92      490.27     44.96 o
   6   2 -18      341.23      268.21     32.80 o
   8   2 -18      522.76      478.15     42.34 o
  10   2 -18       20.56       21.59     14.87 o
  12   2 -18        7.37       20.19     14.07 o
  14   2 -18      363.87      428.47     38.14 o
  16   2 -18      151.89      105.92     23.69 o
  18   2 -18       72.88       31.20     19.63 o
  20   2 -18      187.07      187.45     31.43 o
  -9   3 -18       39.55        9.28     34.04 o
  -7   3 -18       34.63       19.03     33.11 o
  -5   3 -18     1356.52     1215.31    120.85 o
  -3   3 -18      801.22      811.75     66.21 o
  -1   3 -18      284.51      266.01     41.19 o
   1   3 -18     1524.54     1469.08     80.31 o
   3   3 -18     1382.12     1461.18     91.88 o
   5   3 -18      314.98      362.65     37.17 o
   7   3 -18      359.21      397.22     39.96 o
   9   3 -18     1028.14     1022.82     59.89 o
  11   3 -18       66.61       52.29     17.51 o
  13   3 -18      302.10      353.56     42.95 o
  15   3 -18      471.58      515.68     42.32 o
  17   3 -18      186.82      187.14     29.49 o
  19   3 -18      376.17      386.08     40.86 o
 -10   4 -18       83.97       76.29     45.34 o
  -8   4 -18       13.84       23.52     33.58 o
  -6   4 -18      322.74      384.99     75.98 o
  -4   4 -18      898.16      899.18    106.00 o
  -2   4 -18      575.18      562.16     85.11 o
   0   4 -18      237.98      263.98     60.81 o
   2   4 -18     1204.60     1338.31     62.26 o
   4   4 -18      188.21      216.05     29.82 o
   6   4 -18      232.84      190.38     29.37 o
   8   4 -18       57.72       62.69     20.77 o
  10   4 -18      265.84      231.53     54.46 o
  12   4 -18       58.45       66.18     19.66 o
  14   4 -18      279.28      323.88     34.40 o
  16   4 -18      364.67      352.25     36.89 o
  18   4 -18      125.70      112.65     25.79 o
  -9   5 -18       23.08        6.34     36.05 o
  -7   5 -18       71.04       38.68     39.92 o
  -5   5 -18      198.53      190.48     56.63 o
  -3   5 -18      128.51       85.26     43.33 o
  -1   5 -18       57.01       51.01     25.01 o
   1   5 -18      115.54       79.48     40.23 o
   3   5 -18     1578.43     1657.06     88.96 o
   5   5 -18        8.18       19.78     20.36 o
   7   5 -18      203.97      192.89     41.45 o
   9   5 -18      392.29      341.54     38.92 o
  11   5 -18      132.47      119.65     27.57 o
  13   5 -18      331.31      288.26     49.67 o
  15   5 -18       20.39       11.76     17.73 o
  17   5 -18       21.26       13.45     20.61 o
  -8   6 -18       61.66       35.74     42.40 o
  -6   6 -18      438.23      441.16     82.48 o
  -2   6 -18      147.78      111.10     33.48 o
   0   6 -18      523.08      554.56    123.09 o
   2   6 -18      425.56      417.45     51.38 o
   4   6 -18      420.52      475.95     73.96 o
   6   6 -18      146.00      155.47     60.43 o
   8   6 -18     1412.93     1470.53     86.26 o
  10   6 -18      241.33      268.15     44.64 o
  12   6 -18       25.94        6.60     21.90 o
  14   6 -18      419.08      496.12     62.24 o
  16   6 -18       14.39       13.60     21.75 o
  -7   7 -18      171.28      220.81     65.45 o
  -5   7 -18      213.19      221.28     62.82 o
  -3   7 -18       85.33      125.16     35.21 o
  -1   7 -18      221.09      219.17     74.66 o
   1   7 -18      661.69      651.51     63.28 o
   3   7 -18       17.82        7.72     20.95 o
   5   7 -18      169.95      104.06     32.99 o
   7   7 -18      299.11      260.89     63.60 o
   9   7 -18      619.00      668.47     96.40 o
  11   7 -18       13.28       -6.96     28.32 o
  13   7 -18      467.55      510.64     89.44 o
  15   7 -18      285.06      289.67     73.35 o
  -4   8 -18       18.87       23.91     28.26 o
  -2   8 -18       59.37       40.16     28.38 o
   0   8 -18        4.30        0.11     21.83 o
   2   8 -18       34.19      -17.33     25.22 o
   4   8 -18      123.12      105.53     45.34 o
   6   8 -18       71.42       27.85     35.59 o
   8   8 -18      191.23      110.17     44.10 o
  10   8 -18        7.28        2.13     27.54 o
  12   8 -18       23.78       13.05     33.35 o
  14   8 -18       44.84        1.86     35.74 o
  -3   9 -18       12.63       24.91     37.29 o
  -1   9 -18        4.32        9.90     31.72 o
   1   9 -18      218.71      189.55     57.72 o
   3   9 -18      166.30      149.01     52.92 o
   5   9 -18      115.61      139.42     52.92 o
   7   9 -18      489.42      498.72     90.52 o
   9   9 -18      426.50      459.84     58.28 o
  11   9 -18       25.23       61.94     29.82 o
  13   9 -18      222.58      232.83     44.80 o
   0  10 -18       31.10       49.21     40.54 o
   2  10 -18      150.72      223.29     64.53 o
   4  10 -18      130.58      102.13     50.14 o
   6  10 -18       61.01       70.25     46.42 o
   8  10 -18      140.77       76.82     72.42 o
 -11   1 -17      144.32      134.91     35.65 o
  -9   1 -17      347.51      348.02     89.75 o
  -7   1 -17      729.67      725.76     63.90 o
  -5   1 -17      364.45      373.30     47.80 o
  -3   1 -17      964.60      903.71     66.52 o
  -1   1 -17      777.22      811.27     62.42 o
   1   1 -17      715.99      720.45     57.76 o
   3   1 -17      883.77      911.55    118.76 o
   5   1 -17     1019.94      981.72     51.55 o
   7   1 -17     3033.21     3181.15     87.34 o
   9   1 -17      851.06      830.95     44.28 o
  11   1 -17      124.36      117.90     21.20 o
  13   1 -17     2011.49     2069.45     72.41 o
  15   1 -17      844.75      784.24     49.10 o
  17   1 -17       99.81       51.60     20.78 o
  19   1 -17       33.77       68.14     21.76 o
  21   1 -17      421.03      394.85     63.59 o
 -12   2 -17      403.58      424.76     84.18 o
 -10   2 -17      201.53      236.44     64.37 o
  -8   2 -17       26.95       53.26     25.57 o
  -6   2 -17      903.09      974.46    182.51 o
  -4   2 -17      614.29      765.97     62.62 o
  -2   2 -17       58.34       52.57     22.18 o
   0   2 -17       37.59       47.11     20.56 o
   2   2 -17     2619.81     2560.89    135.32 o
   4   2 -17      322.03      325.05     33.05 o
   6   2 -17      103.85       89.46     20.50 o
   8   2 -17     2133.75     2127.01     70.85 o
  10   2 -17     1430.50     1342.68     63.25 o
  12   2 -17      590.64      667.19     47.39 o
  14   2 -17     1069.91     1041.52     54.37 o
  16   2 -17       90.96       67.79     20.50 o
  18   2 -17       45.95       71.14     21.65 o
  20   2 -17      117.45      127.88     37.10 o
 -11   3 -17      108.45      110.95     51.22 o
  -9   3 -17       34.69       25.07     33.42 o
  -7   3 -17        6.74       12.84     28.78 o
  -5   3 -17      262.58      198.37     54.62 o
  -3   3 -17      156.66      139.23     31.86 o
  -1   3 -17       32.19       13.80     18.40 o
   1   3 -17      385.17      368.11     35.02 o
   3   3 -17      654.56      646.74     44.61 o
   5   3 -17        4.33       -1.00     12.27 o
   7   3 -17      470.28      430.16     50.51 o
   9   3 -17      561.16      566.04     37.46 o
  11   3 -17      286.84      218.57     26.54 o
  13   3 -17       34.85        3.76     14.37 o
  15   3 -17       34.32       53.31     18.81 o
  17   3 -17       11.10       26.37     18.35 o
  19   3 -17       63.18       55.34     21.64 o
 -10   4 -17       90.01      102.75     46.11 o
  -8   4 -17       24.49       22.59     35.90 o
  -6   4 -17      497.62      475.67     80.15 o
  -4   4 -17     1253.77     1210.67    117.29 o
  -2   4 -17       37.71       12.07     26.31 o
   0   4 -17      298.16      311.77     41.98 o
   2   4 -17     1704.40     1647.89     67.96 o
   4   4 -17      265.52      341.36     35.52 o
   6   4 -17      236.27      284.70     33.26 o
   8   4 -17      674.08      687.93     48.16 o
  10   4 -17      644.70      651.51     64.68 o
  12   4 -17      199.02      163.72     24.96 o
  14   4 -17      115.61      114.14     22.60 o
  16   4 -17      488.64      504.22     42.60 o
  18   4 -17       41.44       19.87     17.88 o
  20   4 -17      138.49      151.05     33.73 o
  -9   5 -17      118.15       64.06     44.72 o
  -7   5 -17      129.58      149.17     52.46 o
  -5   5 -17      550.03      538.18     85.57 o
  -3   5 -17      358.31      339.81     69.63 o
  -1   5 -17       14.08        8.10     18.70 o
   1   5 -17      160.30      110.29     28.78 o
   3   5 -17     1087.83     1132.04     70.09 o
   5   5 -17       38.71       74.97     28.86 o
   7   5 -17      887.34      903.65     54.52 o
   9   5 -17     1010.13     1108.29     60.64 o
  11   5 -17      164.24      240.23     66.69 o
  13   5 -17      332.68      339.17     34.33 o
  15   5 -17      304.21      312.04     35.27 o
  17   5 -17        6.80        7.50     18.75 o
  19   5 -17       59.88       62.37     27.00 o
  -8   6 -17      133.45       98.41     49.52 o
  -6   6 -17      299.95      214.62     60.04 o
  -4   6 -17      269.86      246.19     61.90 o
  -2   6 -17      100.46      142.56     34.74 o
   0   6 -17      235.93      248.96     41.90 o
   2   6 -17      126.48      139.89     32.26 o
   4   6 -17      249.13      334.35     45.30 o
   6   6 -17     1608.81     1755.64     91.78 o
   8   6 -17      593.10      626.32    114.12 o
  10   6 -17      130.05      150.66     27.80 o
  12   6 -17      186.94      171.12     28.38 o
  14   6 -17      294.94      244.06     35.35 o
  16   6 -17       62.87       63.00     25.04 o
  18   6 -17        1.66       17.63     21.67 o
  -7   7 -17        1.32       21.51     35.59 o
  -5   7 -17      246.09       73.96     44.10 o
  -3   7 -17      231.35      206.01     38.84 o
  -1   7 -17      397.01      481.82     55.86 o
   1   7 -17     1087.69     1135.26     96.56 o
   3   7 -17      407.57      448.69     53.56 o
   5   7 -17       61.18       51.06     25.30 o
   7   7 -17       60.99       40.82     23.00 o
   9   7 -17       43.67       22.54     21.23 o
  11   7 -17      189.11      202.84     39.25 o
  13   7 -17       22.99       29.36     22.81 o
  15   7 -17      292.78      300.26     94.39 o
  17   7 -17       37.61       27.90     26.87 o
  -6   8 -17      109.39       72.88     45.03 o
  -4   8 -17      254.29      289.12    115.36 o
  -2   8 -17      224.79      186.74     43.33 o
   0   8 -17      570.51      474.44     95.78 o
   2   8 -17      477.72      471.33     81.24 o
   4   8 -17      175.21      188.16     57.41 o
   6   8 -17      507.69      527.99     58.31 o
   8   8 -17      419.23      459.85    102.13 o
  10   8 -17       65.16       68.87     28.30 o
  12   8 -17       66.87       69.47     29.28 o
  14   8 -17      451.88      402.63     83.71 o
  16   8 -17      172.05      173.93     62.82 o
  -5   9 -17       91.80       39.30     40.23 o
  -3   9 -17       66.82       69.17     44.87 o
  -1   9 -17       22.16       28.94     37.29 o
   1   9 -17      171.69      130.75     52.61 o
   3   9 -17      229.87      235.98     63.44 o
   5   9 -17       41.08       73.13     29.30 o
   7   9 -17       54.79       27.72     23.91 o
   9   9 -17      100.07       65.49     29.40 o
  11   9 -17      101.53      121.10     34.57 o
  13   9 -17       24.65       24.82     25.27 o
  -2  10 -17       32.81      -14.70     31.57 o
   0  10 -17      150.23      177.33     59.11 o
   2  10 -17      160.58      162.01     58.65 o
   4  10 -17        6.17        9.75     33.58 o
   6  10 -17       41.86       52.99     25.70 o
   8  10 -17      103.78      104.16     34.21 o
  10  10 -17       52.32       46.20     28.60 o
   3  11 -17      344.42      214.00     64.22 o
   5  11 -17      117.69       42.30     28.28 o
 -12   0 -16       59.06      129.83     50.75 o
 -10   0 -16      609.95      780.96     96.56 o
  -8   0 -16      177.16      223.13     56.17 o
  -6   0 -16      480.19      571.29     77.83 o
  -4   0 -16     2671.78     2605.79    158.30 o
  -2   0 -16     4342.24     4305.59    216.63 o
   0   0 -16     2677.74     2723.08    155.20 o
   2   0 -16     2086.47     1961.31    125.49 o
   4   0 -16     1031.98     1034.89     88.36 o
   6   0 -16     3123.66     3143.23    164.64 o
   8   0 -16     1613.88     1515.59     76.84 o
  10   0 -16     1206.68     1137.75     67.70 o
  12   0 -16      620.43      536.57     53.59 o
  14   0 -16     3208.83     3149.30    180.42 o
  16   0 -16     1081.67      876.15     72.05 o
  18   0 -16      829.40      840.43     82.94 o
  20   0 -16      412.96      511.24    104.06 o
 -13   1 -16       36.87       17.49     31.41 o
 -11   1 -16       65.91       88.11     30.81 o
  -9   1 -16      104.48      102.00     31.24 o
  -7   1 -16      176.56      264.46     40.91 o
  -5   1 -16      673.59      723.32     60.33 o
  -3   1 -16      709.83      749.75     58.32 o
  -1   1 -16      132.35       58.59     31.72 o
   1   1 -16      874.76      816.96     62.51 o
   3   1 -16      567.21      627.16     36.10 o
   5   1 -16       54.34       74.20     17.97 o
   7   1 -16      522.99      505.06     39.47 o
   9   1 -16      252.58      248.58     26.02 o
  11   1 -16        6.86       34.41     14.30 o
  13   1 -16      138.07       99.21     20.26 o
  15   1 -16      590.57      584.96     42.98 o
  17   1 -16        6.23        2.67     14.30 o
  19   1 -16      144.11      104.53     24.09 o
  21   1 -16      152.12      118.11     27.56 o
 -12   2 -16       10.16       32.65     36.36 o
 -10   2 -16      408.62      365.03     73.96 o
  -8   2 -16       33.27       12.11     19.94 o
  -6   2 -16      137.40      101.41     58.88 o
  -4   2 -16      160.55      138.33     35.36 o
  -2   2 -16      504.78      495.42     48.76 o
   0   2 -16      808.39      785.90     57.03 o
   2   2 -16      177.32      123.27     21.57 o
   4   2 -16      717.20      646.93     42.09 o
   6   2 -16      331.83      398.17     54.59 o
   8   2 -16      372.49      358.13     29.45 o
  10   2 -16      168.57      195.77     24.20 o
  12   2 -16      288.76      257.22     28.28 o
  14   2 -16      679.99      720.49     45.18 o
  16   2 -16       94.70       52.71     18.55 o
  18   2 -16       10.08        8.03     15.67 o
  20   2 -16        9.57       31.41     20.42 o
 -11   3 -16      328.94      273.89     69.48 o
  -9   3 -16      237.52      195.28     56.48 o
  -7   3 -16      403.97      515.74     80.31 o
  -5   3 -16     1746.30     2046.57    143.29 o
  -3   3 -16      741.37      882.01     63.32 o
  -1   3 -16       66.16       84.40     24.81 o
   1   3 -16     2142.96     2171.25     76.68 o
   3   3 -16     2437.54     2412.57    128.63 o
   5   3 -16      107.79      118.45     22.56 o
   7   3 -16     1130.73     1252.15     90.89 o
   9   3 -16     1581.82     1603.31     57.75 o
  11   3 -16      184.66      172.99     23.08 o
  13   3 -16       69.73       78.74     27.63 o
  15   3 -16     1430.14     1470.37     61.33 o
  17   3 -16      341.21      374.46     45.76 o
  19   3 -16      119.34       90.27     24.56 o
  21   3 -16      222.86      180.11     42.08 o
 -12   4 -16       66.59       50.44     41.16 o
 -10   4 -16      107.00      138.49     51.22 o
  -8   4 -16      170.01      180.42     55.55 o
  -6   4 -16      438.60      462.20     77.68 o
  -4   4 -16      655.14      636.90     86.96 o
  -2   4 -16      219.75      221.43     52.77 o
   0   4 -16      922.66      942.48     89.52 o
   2   4 -16     1645.98     1637.85     65.95 o
   4   4 -16      493.07      547.82     42.46 o
   6   4 -16       83.79      101.26     22.21 o
   8   4 -16      162.14      205.54     28.15 o
  10   4 -16      137.20      117.35     20.55 o
  12   4 -16       98.15       55.34     17.56 o
  14   4 -16       63.15       55.42     18.50 o
  16   4 -16      373.25      293.01     33.10 o
  18   4 -16      101.35      104.65     23.37 o
  20   4 -16      198.19      172.76     52.06 o
 -11   5 -16      165.19      124.41     54.62 o
  -9   5 -16      105.24      131.06     52.77 o
  -7   5 -16       78.04       60.81     41.01 o
  -5   5 -16      188.59      188.32     51.06 o
  -3   5 -16      154.79      153.22     33.09 o
  -1   5 -16     1634.47     1522.90     81.01 o
   1   5 -16      153.23      125.04     29.96 o
   3   5 -16        1.90        0.63     15.78 o
   5   5 -16      173.13      172.32     25.90 o
   7   5 -16      393.86      376.39     36.72 o
   9   5 -16      856.63      962.16     47.66 o
  11   5 -16       94.29      128.06     19.17 o
  13   5 -16      272.86      191.58     31.85 o
  15   5 -16       41.47       27.96     29.54 o
  17   5 -16       61.83       38.51     22.14 o
  19   5 -16      109.56      106.07     29.03 o
 -10   6 -16      335.64      316.90     74.43 o
  -8   6 -16      164.54      184.76     57.10 o
  -6   6 -16       66.84       48.90     38.07 o
  -4   6 -16     1238.76     1298.15     78.37 o
  -2   6 -16        1.23        0.84     17.73 o
   0   6 -16      120.61      145.70     30.99 o
   2   6 -16      623.85      680.26     59.12 o
   4   6 -16      677.40      689.42     60.97 o
   6   6 -16      176.44      196.45     28.34 o
   8   6 -16      764.93      654.59     46.56 o
  10   6 -16      501.24      574.61     47.89 o
  12   6 -16      308.73      349.01     47.82 o
  14   6 -16      362.58      350.94     41.87 o
  16   6 -16      334.24      320.33     48.48 o
  18   6 -16       19.39       29.84     22.13 o
  -9   7 -16      203.31       97.79     51.53 o
  -7   7 -16      143.59      113.27     49.67 o
  -5   7 -16       48.22       43.54     42.48 o
  -3   7 -16      920.18      780.89     65.88 o
  -1   7 -16      716.56      754.77     64.84 o
   1   7 -16      890.49     1099.99     75.16 o
   3   7 -16      428.17      482.88     52.81 o
   5   7 -16      832.91      984.94     56.56 o
   7   7 -16      867.17      862.31    101.90 o
   9   7 -16      210.19      171.33     35.45 o
  11   7 -16      272.96      306.91     44.95 o
  13   7 -16      172.93      252.48     42.48 o
  15   7 -16      263.84      205.91     42.45 o
  17   7 -16       77.37       78.14     27.19 o
  -8   8 -16       18.47       29.86     42.24 o
  -6   8 -16       85.78       47.47     28.12 o
  -4   8 -16        2.67       15.43     24.07 o
  -2   8 -16       24.52       14.57     24.53 o
   0   8 -16       38.38       32.23     24.10 o
   2   8 -16      136.25      119.77     44.72 o
   4   8 -16      359.98      315.98     46.14 o
   6   8 -16       10.67        4.61     26.38 o
   8   8 -16      129.47       74.22     27.10 o
  10   8 -16       38.91       17.78     20.61 o
  12   8 -16       95.61      102.98     32.32 o
  14   8 -16      109.99      119.30     52.46 o
  16   8 -16        5.32        8.12     27.14 o
  -7   9 -16      148.36      166.65     57.10 o
  -5   9 -16      142.10      181.51     56.32 o
  -3   9 -16      185.02       91.61     45.65 o
  -1   9 -16        9.04        2.17     27.70 o
   1   9 -16       53.65       34.51     34.97 o
   3   9 -16      421.36      430.37     54.88 o
   5   9 -16      243.89      164.73     35.97 o
   7   9 -16      371.15      350.52     51.29 o
   9   9 -16      483.24      473.97    138.88 o
  11   9 -16       88.85       78.11     31.07 o
  13   9 -16      325.11      418.44     57.23 o
  15   9 -16       94.28      100.27     48.59 o
  -4  10 -16      272.49      308.86     73.19 o
  -2  10 -16        3.23       10.83     34.51 o
   0  10 -16       54.61       17.02     34.66 o
   2  10 -16      300.05      419.80     83.56 o
   4  10 -16       98.44      170.19     39.71 o
   6  10 -16       72.65       77.67     29.70 o
   8  10 -16      676.67      749.45     71.04 o
  10  10 -16      212.15      209.77     43.01 o
  12  10 -16       98.45       94.78     33.95 o
  -1  11 -16        7.54      -19.96     32.65 o
   1  11 -16       31.31        6.03     35.59 o
   3  11 -16       40.11       28.76     25.99 o
   5  11 -16       13.57       -7.78     41.55 o
   7  11 -16        1.39       11.15     24.49 o
   9  11 -16       49.98       21.70     26.96 o
 -13   1 -15        9.18       22.53     32.34 o
 -11   1 -15      919.54      952.52     73.28 o
  -9   1 -15     1311.18     1237.29    193.65 o
  -7   1 -15      111.61      141.92     30.60 o
  -5   1 -15     1285.43     1224.13     70.90 o
  -3   1 -15     1256.07     1207.45    135.63 o
  -1   1 -15      142.09      126.12     25.93 o
   1   1 -15      177.07      216.40     24.12 o
   3   1 -15     3011.91     3086.72     83.39 o
   5   1 -15     2704.50     2626.54     71.78 o
   7   1 -15     2076.70     2031.60     63.28 o
   9   1 -15     3818.25     3750.13     96.44 o
  11   1 -15     1786.92     1862.52     63.16 o
  13   1 -15      394.63      372.17     32.73 o
  15   1 -15      422.27      372.08     34.74 o
  17   1 -15      353.98      273.64     34.57 o
  19   1 -15       57.79       62.47     21.31 o
  21   1 -15      157.25      185.14     30.97 o
 -14   2 -15      182.26      188.78     61.90 o
 -12   2 -15      259.52      254.23     65.30 o
 -10   2 -15      814.83      727.27     94.85 o
  -8   2 -15       84.87      152.36     35.74 o
  -6   2 -15      634.42      692.29    119.92 o
  -4   2 -15      969.24      985.79     63.19 o
  -2   2 -15      458.18      462.33     45.49 o
   0   2 -15      348.74      395.53     26.18 o
   2   2 -15     1590.35     1583.82     46.43 o
   4   2 -15     1242.37     1329.60     84.24 o
   6   2 -15     1012.65     1041.00     44.11 o
   8   2 -15     3859.08     3891.67     96.95 o
  10   2 -15     2361.45     2362.12     83.88 o
  12   2 -15      511.27      460.81     43.26 o
  14   2 -15      684.90      725.50     44.83 o
  16   2 -15      834.58      920.27     51.97 o
  18   2 -15       57.32       42.02     18.13 o
  20   2 -15       66.69       40.74     20.82 o
  22   2 -15      116.18      113.97     37.66 o
 -13   3 -15      103.10       46.89     37.76 o
 -11   3 -15       36.60       36.36     35.90 o
  -9   3 -15       91.20       97.64     41.16 o
  -7   3 -15      153.10      117.14     43.02 o
  -5   3 -15      145.52      193.23     33.59 o
  -3   3 -15      376.00      418.26     44.43 o
  -1   3 -15      612.19      698.33     42.00 o
   1   3 -15       59.49       53.74     29.06 o
   3   3 -15       64.58       51.61     13.62 o
   5   3 -15      369.63      403.57     33.96 o
   7   3 -15      640.31      616.51     43.46 o
   9   3 -15      448.57      467.49     32.88 o
  11   3 -15      378.69      323.43     29.46 o
  13   3 -15      119.02      126.58     20.93 o
  15   3 -15      160.79      165.67     25.29 o
  17   3 -15      185.61      171.86     27.10 o
  19   3 -15       20.26       21.96     17.82 o
  21   3 -15       42.23       16.75     20.82 o
 -12   4 -15      228.35      132.15     51.37 o
 -10   4 -15      140.42      107.23     44.56 o
  -8   4 -15      682.16      650.21     90.52 o
  -6   4 -15      290.08      310.71     63.29 o
  -4   4 -15      301.39      148.55     46.27 o
  -2   4 -15      493.01      374.48     42.10 o
   0   4 -15      754.45      754.67     80.00 o
   2   4 -15     2172.18     2264.99     77.85 o
   4   4 -15      261.09      237.30     28.22 o
   6   4 -15       94.29       49.88     16.90 o
   8   4 -15     1788.90     1832.81     60.95 o
  10   4 -15      171.42      148.07     18.46 o
  12   4 -15       69.41       40.30     15.90 o
  14   4 -15      465.83      438.95     36.22 o
  16   4 -15      704.08      630.64     54.59 o
  18   4 -15       10.22        6.93     16.31 o
  20   4 -15       66.97       70.46     25.29 o
 -11   5 -15      137.92      141.43     53.38 o
  -9   5 -15      121.67       99.19     46.73 o
  -7   5 -15       82.30       20.43     32.03 o
  -5   5 -15      618.82      567.42     81.39 o
  -3   5 -15      384.22      431.78     65.07 o
  -1   5 -15       74.41       71.14     23.20 o
   1   5 -15     1149.82     1158.26     67.01 o
   3   5 -15     1488.62     1534.90     78.31 o
   5   5 -15      293.96      339.85     36.85 o
   7   5 -15      439.00      558.36     35.22 o
   9   5 -15     1787.70     1884.42     63.52 o
  11   5 -15       80.62       94.73     17.11 o
  13   5 -15      560.20      621.75     41.56 o
  15   5 -15      789.33      720.96     66.91 o
  17   5 -15      177.59      236.01     35.29 o
  19   5 -15      107.87      133.91     30.70 o
 -10   6 -15      478.50      367.04     76.29 o
  -8   6 -15      563.90      551.80     87.27 o
  -6   6 -15       73.88       88.36     42.55 o
  -4   6 -15      187.17      262.89     40.54 o
  -2   6 -15      367.87      352.18     69.86 o
   0   6 -15       28.91       24.17     19.29 o
   2   6 -15     1024.80     1065.22     90.21 o
   4   6 -15      834.74      844.06     50.06 o
   6   6 -15      357.13      282.22     31.68 o
   8   6 -15       16.53       19.66     15.70 o
  10   6 -15      542.45      539.36     44.69 o
  12   6 -15      432.44      415.92     34.60 o
  14   6 -15      203.74      198.63     31.57 o
  16   6 -15       26.79      -12.17     17.61 o
  18   6 -15       31.96       17.84     22.14 o
  -9   7 -15      159.20      159.69     55.55 o
  -7   7 -15       48.20       59.99     27.19 o
  -5   7 -15      359.52      412.43     52.52 o
  -3   7 -15     1322.10     1491.69     84.31 o
  -1   7 -15        9.73        2.89     18.60 o
   1   7 -15      309.54      264.00     40.48 o
   3   7 -15      330.16      337.39     35.80 o
   5   7 -15      192.79      214.63     43.44 o
   7   7 -15      502.63      468.13     68.24 o
   9   7 -15      196.06      187.28     35.30 o
  11   7 -15      408.32      356.56    129.21 o
  13   7 -15       31.08        7.14     17.56 o
  15   7 -15      104.03       50.73     23.52 o
  17   7 -15      146.13       84.11     27.58 o
  -8   8 -15       12.95        3.12     23.51 o
  -6   8 -15       85.82       58.47     27.98 o
  -4   8 -15      737.22      907.24    160.70 o
  -2   8 -15      886.37     1007.32     73.90 o
   0   8 -15      334.44      298.07     43.93 o
   2   8 -15     1005.04     1126.11     94.31 o
   4   8 -15      759.78      835.97     67.36 o
   6   8 -15      321.89      239.15     40.13 o
   8   8 -15      205.11      234.65     58.10 o
  10   8 -15      470.41      388.49     49.94 o
  12   8 -15       50.76       77.41     30.10 o
  14   8 -15      287.92      336.17     40.02 o
  16   8 -15      191.38      214.02     44.76 o
  -7   9 -15      113.24       79.52     32.37 o
  -5   9 -15       46.93       81.86     43.95 o
  -3   9 -15        6.46        6.96     29.55 o
  -1   9 -15      107.68       94.39     44.72 o
   1   9 -15      154.70      144.37     49.36 o
   3   9 -15       65.19       40.77     29.25 o
   5   9 -15       36.99       84.27     28.17 o
   7   9 -15       88.06       60.99     45.18 o
   9   9 -15      266.95      333.03     48.85 o
  11   9 -15       53.24       50.37     26.79 o
  13   9 -15       45.40       48.24     28.42 o
  15   9 -15      116.90      193.58     61.90 o
  -6  10 -15       22.12       13.77     34.82 o
  -4  10 -15      255.72      229.48     65.30 o
  -2  10 -15      129.83      147.47     53.85 o
   0  10 -15      126.30      130.13     50.29 o
   2  10 -15      163.77      176.70     47.35 o
   4  10 -15      101.62       38.73     71.49 o
   6  10 -15       88.89       71.95     27.59 o
   8  10 -15        4.35        0.85     21.44 o
  10  10 -15       81.58       58.79     28.75 o
  12  10 -15       46.02       46.00     30.03 o
  14  10 -15       27.67       13.74     27.15 o
  -3  11 -15      140.63      189.71     62.51 o
  -1  11 -15      260.05      269.09     71.18 o
   1  11 -15      724.31      736.18    191.18 o
   3  11 -15      210.55      267.59    122.17 o
   5  11 -15       11.76       15.60     42.86 o
   7  11 -15        6.09        2.50     22.39 o
   9  11 -15      176.63      181.27     74.97 o
  11  11 -15       29.44       43.86     28.66 o
 -14   0 -14       18.32        1.70     34.51 o
 -12   0 -14      430.12      447.19     74.89 o
 -10   0 -14     1408.18     1376.55    112.65 o
  -8   0 -14      249.99      229.01     51.84 o
  -6   0 -14      728.76      729.28     79.84 o
  -4   0 -14     4916.61     5097.23    237.06 o
  -2   0 -14     3434.55     2974.38    158.61 o
   0   0 -14      888.58      785.26     56.20 o
   2   0 -14    10897.46    10525.07    353.65 o
   4   0 -14     5133.46     5151.08    136.73 o
   6   0 -14      486.45      511.30     35.13 o
   8   0 -14      105.45      108.55     19.82 o
  10   0 -14     4967.49     4960.15    198.11 o
  12   0 -14       23.60       27.30     44.95 o
  14   0 -14      200.45      264.76     40.02 o
  16   0 -14      810.70      868.69     69.35 o
  18   0 -14      433.71      482.07     57.69 o
  20   0 -14      483.51      507.35     62.50 o
  22   0 -14      395.39      478.41     63.83 o
 -15   1 -14       40.89       37.76     41.62 o
 -13   1 -14       13.72       35.10     26.92 o
 -11   1 -14        2.69       -9.31     17.18 o
  -9   1 -14      237.45      205.14     37.26 o
  -7   1 -14       41.55       51.12     37.21 o
  -5   1 -14      254.99      236.72     39.23 o
  -3   1 -14      735.83      779.18     55.67 o
  -1   1 -14      790.71      804.85     57.21 o
   1   1 -14     1367.86     1358.93     36.19 o
   3   1 -14     2718.27     2686.18     61.33 o
   5   1 -14      214.84      255.80     18.45 o
   7   1 -14     1087.69     1050.62     35.01 o
   9   1 -14      781.88      812.22     32.59 o
  11   1 -14      535.15      509.48     37.59 o
  13   1 -14      147.94      164.11     22.91 o
  15   1 -14      527.25      508.72     38.41 o
  17   1 -14      464.01      420.94     37.85 o
  19   1 -14       17.64       45.32     19.19 o
  21   1 -14      261.08      303.89     36.01 o
 -14   2 -14       53.01       82.48     46.42 o
 -12   2 -14       42.15       60.50     38.07 o
 -10   2 -14      495.08      515.73    123.48 o
  -8   2 -14      136.91      155.42     31.32 o
  -6   2 -14       86.49       51.70     27.08 o
  -4   2 -14     1471.92     1607.82     78.34 o
  -2   2 -14      144.78      143.38     65.92 o
   0   2 -14      145.92      116.94     15.53 o
   2   2 -14      475.71      482.57     22.20 o
   4   2 -14     1037.35      962.88     32.86 o
   6   2 -14      452.81      445.38     23.68 o
   8   2 -14        3.07        5.42      7.99 o
  10   2 -14     1676.50     1681.00     60.55 o
  12   2 -14      169.97      177.09     23.19 o
  14   2 -14      153.34      143.39     20.13 o
  16   2 -14       38.26        8.17     14.47 o
  18   2 -14       97.76       90.69     22.28 o
  20   2 -14      120.81       79.92     22.31 o
  22   2 -14       10.85       33.69     21.72 o
 -13   3 -14       53.40       43.95     40.39 o
 -11   3 -14       26.29       46.27     36.21 o
  -9   3 -14      829.02      821.04     96.56 o
  -7   3 -14      164.92      148.70     44.56 o
  -5   3 -14     1533.64     1579.80     88.20 o
  -3   3 -14     1545.04     1388.16    123.87 o
  -1   3 -14     2270.34     2134.47     59.94 o
   1   3 -14     3989.51     4006.23    100.78 o
   3   3 -14     2389.61     2428.10     62.48 o
   5   3 -14      226.95      249.53     23.20 o
   7   3 -14      785.71      927.13     36.40 o
   9   3 -14     2125.64     2128.27     53.63 o
  11   3 -14      485.22      470.13     29.84 o
  13   3 -14      122.32      127.52     19.25 o
  15   3 -14     1203.08     1250.15     54.45 o
  17   3 -14      309.55      300.51     32.78 o
  19   3 -14       14.60       22.39     17.92 o
  21   3 -14      375.07      388.81     56.07 o
 -14   4 -14        4.87        3.40     33.58 o
 -12   4 -14       80.96       82.32     41.78 o
 -10   4 -14       27.63       70.10     41.62 o
  -8   4 -14      321.75      203.48     54.78 o
  -6   4 -14      277.12      287.50     58.96 o
  -4   4 -14      894.62     1030.41     64.07 o
  -2   4 -14     1228.55     1122.09     62.97 o
   0   4 -14      962.30      952.06    111.07 o
   2   4 -14     1776.57     1834.47     59.62 o
   4   4 -14      392.56      412.62     29.24 o
   6   4 -14      323.73      326.12     30.49 o
   8   4 -14     1419.03     1495.73     47.18 o
  10   4 -14      147.97      170.18     18.91 o
  12   4 -14      188.58      189.84     21.63 o
  14   4 -14      724.37      768.68     47.94 o
  16   4 -14      582.35      545.96     44.91 o
  18   4 -14      290.19      249.07     31.72 o
  20   4 -14      131.62      122.73     28.74 o
 -13   5 -14       16.44        2.94     34.66 o
 -11   5 -14       37.29       -4.02     28.01 o
  -9   5 -14      160.27      194.51     57.72 o
  -7   5 -14      285.13      343.98     68.08 o
  -5   5 -14     1348.46     1452.58    136.17 o
  -3   5 -14      147.80      123.65     27.80 o
  -1   5 -14      145.07       88.06     38.68 o
   1   5 -14      142.64      101.20     24.56 o
   3   5 -14      210.99      195.29     25.60 o
   5   5 -14      678.83      654.52     41.69 o
   7   5 -14      400.75      365.74     26.25 o
   9   5 -14     1518.04     1463.81     44.33 o
  11   5 -14        4.55       24.51     11.37 o
  13   5 -14       68.03       59.41     17.59 o
  15   5 -14      266.59      231.23     45.60 o
  17   5 -14       88.35       82.90     24.87 o
  19   5 -14      163.27       89.16     28.99 o
  21   5 -14       39.30       46.02     29.71 o
 -12   6 -14      225.59      170.37     59.73 o
 -10   6 -14      379.34      357.91     73.66 o
  -8   6 -14      357.08      322.47     68.24 o
  -6   6 -14      656.21      661.71    100.19 o
  -4   6 -14      261.82      297.11     41.48 o
  -2   6 -14      395.81      426.13     71.64 o
   0   6 -14      314.56      377.07     42.94 o
   2   6 -14     1147.85     1232.02     56.60 o
   4   6 -14     1348.05     1329.32     63.69 o
   6   6 -14       64.95       55.79     15.30 o
   8   6 -14     1549.52     1639.05     60.07 o
  10   6 -14      990.16     1052.73     47.49 o
  12   6 -14       62.02       60.16     17.39 o
  14   6 -14      827.34      830.56     55.55 o
  16   6 -14      367.88      404.73     62.75 o
  18   6 -14       46.64       44.00     22.40 o
  20   6 -14      108.67      186.41     35.58 o
  -9   7 -14      320.52      432.03     79.54 o
  -7   7 -14      196.05      177.02     59.34 o
  -5   7 -14      987.92     1109.46     76.35 o
  -3   7 -14     1250.74     1418.75     79.84 o
  -1   7 -14      332.15      449.11     52.84 o
   1   7 -14       40.74       38.47     16.21 o
   3   7 -14     1660.56     1827.65     88.22 o
   5   7 -14       84.01       42.53     21.20 o
   7   7 -14       78.08       74.41     24.85 o
   9   7 -14      235.81      224.50     37.58 o
  11   7 -14      516.24      532.35     50.09 o
  13   7 -14      100.82       70.55     22.32 o
  15   7 -14       73.43       78.65     34.37 o
  17   7 -14      259.35      311.49     49.31 o
  19   7 -14        8.43       20.64     23.04 o
 -10   8 -14       95.68       32.80     41.93 o
  -8   8 -14        4.43        1.08     21.82 o
  -6   8 -14       31.04       38.53     24.79 o
  -4   8 -14        4.15        9.75     18.69 o
  -2   8 -14      143.35      143.68     60.50 o
   0   8 -14      301.93      318.14     63.75 o
   2   8 -14       87.14      101.11     27.58 o
   4   8 -14      525.46      512.78     53.66 o
   6   8 -14       10.98        5.59     17.15 o
   8   8 -14      231.51      260.82     41.03 o
  10   8 -14      137.12       85.59     41.16 o
  12   8 -14       14.33        0.80     20.02 o
  14   8 -14      208.88      168.82     29.85 o
  16   8 -14       33.09       62.69     29.85 o
  18   8 -14        5.30        8.23     26.94 o
  -9   9 -14      229.31      271.12    117.99 o
  -7   9 -14       14.47       -1.09     23.33 o
  -5   9 -14      218.66      309.32     70.25 o
  -3   9 -14      191.92      271.10     64.22 o
  -1   9 -14       36.42       23.37     27.08 o
   1   9 -14        6.96       12.88     19.99 o
   3   9 -14      768.71      682.21     63.16 o
   5   9 -14      338.90      278.84     66.07 o
   7   9 -14      160.01      217.77     55.40 o
   9   9 -14      961.24     1017.28     76.15 o
  11   9 -14      289.61      313.76     49.05 o
  13   9 -14      217.50      241.40     74.35 o
  15   9 -14      222.52      219.26     49.75 o
  -6  10 -14      269.09      355.59     75.36 o
  -4  10 -14       88.20      123.79     50.60 o
  -2  10 -14       99.31      183.83     55.24 o
   0  10 -14      101.28      102.16     32.39 o
   2  10 -14      134.61      104.80     30.30 o
   4  10 -14      309.71      301.19     46.11 o
   6  10 -14      198.77      187.55     43.33 o
   8  10 -14      407.81      478.80     58.39 o
  10  10 -14      305.02      301.42     47.39 o
  12  10 -14       14.71       21.40     24.45 o
  14  10 -14      152.86      201.66     41.67 o
  -5  11 -14       10.52      -17.33     28.94 o
  -3  11 -14       80.21       47.66     39.61 o
  -1  11 -14       70.94       83.71     44.10 o
   1  11 -14       73.19       64.16     28.39 o
   3  11 -14       24.63       30.77     25.71 o
   5  11 -14      148.51      126.83     36.52 o
   7  11 -14       15.25       21.53     24.80 o
   9  11 -14       26.35       29.88     26.11 o
  11  11 -14       27.35       28.90     26.20 o
   0  12 -14       15.19       46.87     30.77 o
   2  12 -14       53.56       16.84     23.68 o
   4  12 -14       67.83       52.24     28.02 o
   6  12 -14        4.66        2.28     24.22 o
   8  12 -14      361.40      384.79     73.35 o
 -15   1 -13      133.67       90.06     45.18 o
 -13   1 -13      682.71      634.82     62.19 o
 -11   1 -13      963.16     1063.40     72.96 o
  -9   1 -13      490.96      578.63     59.73 o
  -7   1 -13        9.51        0.10     20.58 o
  -5   1 -13     1463.16     1365.92     70.09 o
  -3   1 -13     2783.65     2808.91    106.08 o
  -1   1 -13       12.95       19.62     11.35 o
   1   1 -13     1446.23     1334.10     35.62 o
   3   1 -13     8416.81     8246.00    142.66 o
   5   1 -13      807.11      781.29     30.36 o
   7   1 -13      236.78      228.31     17.80 o
   9   1 -13     1674.90     1720.51     47.00 o
  11   1 -13     2134.15     2168.43     54.57 o
  13   1 -13     1331.95     1335.96     49.58 o
  15   1 -13      649.38      615.91     33.11 o
  17   1 -13      491.43      410.22     36.31 o
  19   1 -13       84.00       78.35     22.00 o
  21   1 -13       39.32       31.12     19.66 o
 -14   2 -13      170.54      216.94     61.12 o
 -12   2 -13      356.55      393.65     73.19 o
 -10   2 -13      662.50      686.84     70.64 o
  -8   2 -13     1612.77     1664.83    159.38 o
  -6   2 -13     1284.17     1197.73     65.80 o
  -4   2 -13     1356.61     1362.79     68.49 o
  -2   2 -13      847.72      787.24     43.74 o
   0   2 -13      260.54      251.38     18.24 o
   2   2 -13      879.47      854.76     28.47 o
   4   2 -13     3837.91     3654.55     75.10 o
   6   2 -13     1720.57     1751.20     44.62 o
   8   2 -13     5309.47     5486.12     97.65 o
  10   2 -13     2156.03     2111.09     58.78 o
  12   2 -13      644.92      683.47     29.17 o
  14   2 -13     1820.99     1847.24     50.08 o
  16   2 -13      898.62      961.42     50.47 o
  18   2 -13        7.37       14.44     15.20 o
  20   2 -13       92.31       48.44     19.98 o
  22   2 -13      263.08      250.06     35.07 o
 -15   3 -13       49.59       59.73     42.24 o
 -13   3 -13        2.64       -4.80     28.47 o
 -11   3 -13       10.83       14.08     24.45 o
  -9   3 -13       80.94      101.66     38.38 o
  -7   3 -13      467.93      411.45     64.99 o
  -5   3 -13      778.25      888.16     56.69 o
  -3   3 -13      167.75      189.56     23.32 o
  -1   3 -13       57.50       49.42      9.93 o
   1   3 -13      212.10      176.48     16.80 o
   3   3 -13      266.93      286.13     18.50 o
   5   3 -13      797.03      798.45     33.20 o
   7   3 -13     1254.60     1240.32     32.58 o
   9   3 -13      678.45      680.67     26.92 o
  11   3 -13       88.13       87.69     12.14 o
  13   3 -13      299.15      322.05     22.85 o
  15   3 -13      203.91      167.74     32.85 o
  17   3 -13      141.57      133.96     23.65 o
  19   3 -13       99.19       80.80     22.08 o
  21   3 -13        0.70        8.27     18.17 o
 -14   4 -13        6.84       -5.73     30.33 o
 -12   4 -13      164.13      130.44     46.27 o
 -10   4 -13      219.56      277.76     62.36 o
  -8   4 -13      417.70      430.95     70.72 o
  -6   4 -13      322.19      339.03     61.12 o
  -4   4 -13      725.17      731.60     53.43 o
  -2   4 -13     1538.24     1566.73     66.31 o
   0   4 -13      813.58      836.04     37.08 o
   2   4 -13     2449.19     2374.65     68.61 o
   4   4 -13     1205.41     1167.51     33.80 o
   6   4 -13      841.77      807.55     31.32 o
   8   4 -13     1479.48     1575.04     41.22 o
  10   4 -13      515.58      568.23     42.64 o
  12   4 -13      468.50      414.62     24.61 o
  14   4 -13      377.16      445.29     34.97 o
  16   4 -13      576.47      585.53     41.37 o
  18   4 -13       34.70       31.32     19.08 o
  20   4 -13       92.97       98.66     28.01 o
 -13   5 -13      105.69       64.22     44.10 o
 -11   5 -13      501.84      494.85     84.49 o
  -9   5 -13      803.16      754.19     94.55 o
  -7   5 -13      240.82      212.15     53.23 o
  -5   5 -13      630.96      606.25     51.81 o
  -3   5 -13      991.94      966.69     59.35 o
  -1   5 -13      182.30      180.71     29.56 o
   1   5 -13     1001.22     1012.80     58.32 o
   3   5 -13     1303.69     1380.62     45.72 o
   5   5 -13     1654.28     1650.80     55.47 o
   7   5 -13     1869.42     1883.11     57.04 o
   9   5 -13     2531.42     2675.68     62.67 o
  11   5 -13     1622.12     1696.13     48.25 o
  13   5 -13      158.35      163.48     19.10 o
  15   5 -13     1172.13     1128.51     68.06 o
  17   5 -13      126.81      125.41     27.55 o
  19   5 -13       35.18       26.34     20.55 o
  21   5 -13      291.86      344.24     57.71 o
 -12   6 -13      486.38      488.04     89.44 o
 -10   6 -13      115.75       96.09     43.02 o
  -8   6 -13       71.77      112.33     28.97 o
  -6   6 -13      108.28       91.71     25.74 o
  -4   6 -13      328.15      361.38     92.15 o
  -2   6 -13      376.31      347.64     41.38 o
   0   6 -13      418.55      318.93     85.34 o
   2   6 -13      708.64      638.21     36.85 o
   4   6 -13      331.96      371.62     29.14 o
   6   6 -13       79.31       80.00     17.33 o
   8   6 -13      422.35      417.89     54.05 o
  10   6 -13     1020.74     1083.99     46.78 o
  12   6 -13      524.92      534.77     36.73 o
  14   6 -13        3.39       11.29     15.83 o
  16   6 -13        6.18        2.84     15.98 o
  18   6 -13        0.78        8.05     19.07 o
  20   6 -13      107.40      104.85     35.91 o
 -11   7 -13       34.91        9.28     36.67 o
  -9   7 -13       48.59       58.53     26.41 o
  -7   7 -13      349.37      371.89     48.68 o
  -5   7 -13      277.42      420.51    112.34 o
  -3   7 -13      912.37      902.47     64.88 o
  -1   7 -13      312.19      278.83     39.33 o
   1   7 -13     1248.67     1290.65     51.49 o
   3   7 -13     1119.70     1201.37     49.73 o
   5   7 -13       83.79       58.53     18.17 o
   7   7 -13      628.10      584.81     45.25 o
   9   7 -13       72.21       60.41     35.05 o
  11   7 -13       36.02       13.28     15.54 o
  13   7 -13        7.50        5.75     13.70 o
  15   7 -13      303.00      334.19     40.44 o
  17   7 -13      482.76      446.50     47.65 o
  19   7 -13       19.02       22.72     22.07 o
 -10   8 -13      369.24      413.25     56.72 o
  -8   8 -13      103.80      114.35     32.88 o
  -6   8 -13      247.54      345.77     48.23 o
  -4   8 -13     1250.13     1249.36    109.71 o
  -2   8 -13      413.43      357.58     55.16 o
   0   8 -13      119.03       97.35     27.46 o
   2   8 -13     1503.72     1568.89     84.22 o
   4   8 -13      854.10      883.63     65.45 o
   6   8 -13       36.26       16.21     18.26 o
   8   8 -13      122.28      174.28     33.94 o
  10   8 -13      709.02      756.23    126.27 o
  12   8 -13        5.49       19.24     17.41 o
  14   8 -13       28.81       28.80     19.76 o
  16   8 -13      383.21      460.59     75.51 o
  18   8 -13      101.90       77.34     73.96 o
  -9   9 -13       52.91       26.22     27.37 o
  -7   9 -13       79.81       66.71     52.61 o
  -5   9 -13       19.14       32.03     33.58 o
  -3   9 -13       64.52       26.77     29.55 o
  -1   9 -13      146.42      113.70     32.11 o
   1   9 -13      154.68      169.20     34.63 o
   3   9 -13       40.22       22.84     27.00 o
   5   9 -13      229.17      228.53     38.92 o
   7   9 -13      498.70      520.23     55.88 o
   9   9 -13       42.14       49.78     25.60 o
  11   9 -13      134.32       84.12     32.57 o
  13   9 -13       59.65       79.67     23.95 o
  15   9 -13       83.08       76.70     31.74 o
  17   9 -13       33.00       10.37     38.68 o
  -8  10 -13      119.05       96.87     47.97 o
  -6  10 -13       25.07       27.08     35.28 o
  -4  10 -13      306.96      349.40     73.19 o
  -2  10 -13      208.40      159.07     48.74 o
   0  10 -13        9.22        0.90     19.72 o
   2  10 -13      260.79      306.75     90.75 o
   4  10 -13       50.63       52.04     24.73 o
   6  10 -13       75.65       41.69     24.07 o
   8  10 -13       72.80       34.49     40.23 o
  10  10 -13       85.48       85.43     30.31 o
  12  10 -13       55.03       38.68     27.24 o
  14  10 -13        2.12       11.05     25.34 o
  -5  11 -13       27.41       17.33     34.51 o
  -3  11 -13      622.55      609.67     97.18 o
  -1  11 -13       97.02       32.99     26.15 o
   1  11 -13      470.95      364.00     56.32 o
   3  11 -13      338.46      401.20     72.11 o
   5  11 -13      122.97       95.25     30.98 o
   7  11 -13      304.12      420.42     78.30 o
   9  11 -13       94.17      109.68     31.61 o
  11  11 -13      180.60      246.69     45.46 o
  13  11 -13       54.74       47.88     37.52 o
  -2  12 -13      100.29      101.20     52.61 o
   0  12 -13      208.89      274.95     48.95 o
   2  12 -13      295.25      269.11    136.25 o
   4  12 -13       56.54       13.03     40.00 o
   6  12 -13      143.82      118.68     36.33 o
   8  12 -13        6.82       13.55     24.37 o
 -16   0 -12      167.43      196.98     57.41 o
 -14   0 -12      306.27      352.49     69.01 o
 -12   0 -12      151.33      175.16     50.14 o
 -10   0 -12      399.44      520.69     71.33 o
  -8   0 -12      853.97      803.56     80.00 o
  -6   0 -12     3467.08     3498.32    176.71 o
  -4   0 -12     7135.64     6949.46    302.36 o
  -2   0 -12     5906.98     5289.57    177.02 o
   0   0 -12     1592.03     1529.88     53.96 o
   2   0 -12     1336.77     1395.21     57.02 o
   4   0 -12     5829.13     5802.00    134.98 o
   6   0 -12     4953.85     5015.37    130.99 o
   8   0 -12     1806.50     1872.05     79.96 o
  10   0 -12     3842.84     3802.92     98.21 o
  12   0 -12       10.12       10.50     12.94 o
  14   0 -12      324.79      366.73     36.08 o
  16   0 -12     2230.99     2198.52    103.27 o
  18   0 -12      549.92      568.55     66.77 o
  20   0 -12      414.29      331.49     50.08 o
  22   0 -12      175.61      179.15     42.48 o
 -15   1 -12       94.98       54.71     27.52 o
 -13   1 -12       38.05       72.38     27.26 o
 -11   1 -12       55.71      111.95     27.99 o
  -9   1 -12      351.40      424.66     44.68 o
  -7   1 -12       47.20       68.90     21.14 o
  -5   1 -12     1021.44     1017.39     56.71 o
  -3   1 -12     2230.04     2176.74     76.04 o
  -1   1 -12     4296.15     4070.13    114.30 o
   1   1 -12     3440.72     3447.75     76.92 o
   3   1 -12     2159.04     2092.13     48.74 o
   5   1 -12     1757.57     1802.04     39.09 o
   7   1 -12      242.34      260.05     13.82 o
   9   1 -12      542.19      535.06     20.41 o
  11   1 -12      178.78      177.28     16.34 o
  13   1 -12      324.62      270.55     21.67 o
  15   1 -12      627.11      646.67     33.08 o
  17   1 -12      517.37      507.54     64.41 o
  19   1 -12      249.05      203.22     27.78 o
  21   1 -12      102.53       97.81     24.25 o
  23   1 -12       60.17      100.81     36.86 o
 -16   2 -12       25.12       -8.67     32.80 o
 -14   2 -12      212.71      160.31     54.31 o
 -12   2 -12      403.92      523.32     79.38 o
 -10   2 -12      151.36      160.94     31.09 o
  -8   2 -12      362.98      300.13     50.52 o
  -6   2 -12      361.17      427.74     40.82 o
  -4   2 -12     1375.28     1353.35     72.03 o
  -2   2 -12       43.90       14.81      8.75 o
   0   2 -12      341.84      374.83     20.70 o
   2   2 -12     1835.61     1689.89     42.06 o
   4   2 -12      788.79      792.08     25.28 o
   6   2 -12      617.10      615.82     23.56 o
   8   2 -12      565.91      595.09     19.40 o
  10   2 -12     1195.79     1213.31     32.73 o
  12   2 -12      126.80       93.65     12.82 o
  14   2 -12       14.15       11.44      9.23 o
  16   2 -12      411.83      412.00     34.94 o
  18   2 -12       44.23       51.06     18.47 o
  20   2 -12       74.64       52.48     20.99 o
  22   2 -12       40.08       23.85     19.73 o
 -15   3 -12      168.22      126.73     50.91 o
 -13   3 -12       23.46        2.01     28.01 o
 -11   3 -12      343.06      380.66     69.63 o
  -9   3 -12     1970.77     2017.17    137.10 o
  -7   3 -12      318.79      378.18     60.81 o
  -5   3 -12      173.47       47.29     71.88 o
  -3   3 -12     4624.28     4343.57    239.72 o
  -1   3 -12     1606.62     1727.56     47.50 o
   1   3 -12     3325.83     3224.81     67.21 o
   3   3 -12     2338.65     2327.72     50.28 o
   5   3 -12     3161.05     3119.88     53.15 o
   7   3 -12     1773.49     1844.01     37.85 o
   9   3 -12     1373.55     1457.83     33.59 o
  11   3 -12     1219.03     1213.91     36.32 o
  13   3 -12      275.05      272.44     21.00 o
  15   3 -12     1348.70     1371.57     54.84 o
  17   3 -12      616.25      654.58     43.51 o
  19   3 -12      226.29      228.81     30.54 o
  21   3 -12      372.86      397.67     46.87 o
 -14   4 -12       40.54       43.64     37.29 o
 -12   4 -12       12.71       15.63     28.63 o
 -10   4 -12      237.08      295.40     61.90 o
  -8   4 -12      267.71      282.71     58.96 o
  -6   4 -12       31.71       35.51     18.49 o
  -4   4 -12     1000.80      975.01     56.37 o
  -2   4 -12     2767.03     2777.72     95.20 o
   0   4 -12     3184.31     3098.91     66.91 o
   2   4 -12     3279.11     3235.95     64.47 o
   4   4 -12     2635.18     2579.93     50.98 o
   6   4 -12      711.77      712.87     24.05 o
   8   4 -12      404.83      424.22     19.36 o
  10   4 -12      423.21      424.44     19.84 o
  12   4 -12      404.42      452.35     24.88 o
  14   4 -12       53.78       47.54     14.65 o
  16   4 -12      755.87      760.43     45.23 o
  18   4 -12      118.20      139.70     28.44 o
  20   4 -12      377.01      315.08     52.89 o
  22   4 -12      159.26      140.51     33.45 o
 -15   5 -12       72.23       56.63     44.26 o
 -13   5 -12      135.95       19.03     35.74 o
 -11   5 -12      132.20       93.77     42.71 o
  -9   5 -12      862.26      916.82     99.34 o
  -7   5 -12      316.20      248.85     36.97 o
  -5   5 -12      521.34      516.01     78.68 o
  -3   5 -12      198.44      134.01     31.57 o
  -1   5 -12       52.91       24.44     12.75 o
   1   5 -12      178.95      188.97     28.68 o
   3   5 -12      475.74      430.16     21.19 o
   5   5 -12     2773.71     2599.82     59.66 o
   7   5 -12      326.01      359.43     26.06 o
   9   5 -12      251.30      299.91     18.32 o
  11   5 -12      165.60      135.09     14.51 o
  13   5 -12      638.30      666.50     36.98 o
  15   5 -12      702.78      617.31     47.44 o
  17   5 -12       65.85       31.91     25.83 o
  19   5 -12       56.33       31.44     21.39 o
  21   5 -12       33.76        7.29     20.71 o
 -14   6 -12      229.97      145.92     58.49 o
 -12   6 -12       62.97       71.18     43.48 o
 -10   6 -12     1018.55      989.40    105.38 o
  -8   6 -12      351.22      391.69     47.13 o
  -6   6 -12      315.56      444.95     47.43 o
  -4   6 -12     1900.69     1974.49     90.16 o
  -2   6 -12      777.19      879.44     47.99 o
   0   6 -12       88.89       72.05     18.68 o
   2   6 -12     1360.67     1418.89     42.81 o
   4   6 -12     1665.77     1645.03     51.10 o
   6   6 -12      492.97      492.79     29.11 o
   8   6 -12     1473.89     1525.50     54.72 o
  10   6 -12     2382.97     2542.47     59.23 o
  12   6 -12      435.00      529.81     30.00 o
  14   6 -12      314.77      326.48     36.54 o
  16   6 -12      411.24      402.34     42.23 o
  18   6 -12       73.73       86.97     28.67 o
  20   6 -12       12.74       -1.26     23.67 o
 -13   7 -12      184.32      247.43     67.93 o
 -11   7 -12       66.89       53.38     39.77 o
  -9   7 -12      174.56      135.55     68.39 o
  -7   7 -12      271.66      247.88     47.04 o
  -5   7 -12      807.20      791.31     61.42 o
  -3   7 -12      547.72      649.16     75.62 o
  -1   7 -12      254.44      247.75     25.52 o
   1   7 -12      528.47      597.80     36.23 o
   3   7 -12     1280.45     1344.34     66.89 o
   5   7 -12      152.31      147.75     42.92 o
   7   7 -12       24.52       27.11     15.61 o
   9   7 -12      846.05      853.96     61.72 o
  11   7 -12      114.89      162.47     26.55 o
  13   7 -12       24.36       16.61     14.27 o
  15   7 -12      160.63      182.47     54.50 o
  17   7 -12      187.34      202.98     33.78 o
  19   7 -12      173.09      144.41     38.27 o
 -12   8 -12        4.76       -7.58     34.66 o
 -10   8 -12       38.64       16.17     23.20 o
  -8   8 -12       13.00       30.13     21.44 o
  -6   8 -12      101.38      100.52     28.59 o
  -4   8 -12       80.15       83.03     25.79 o
  -2   8 -12      134.55      148.00     24.73 o
   0   8 -12     1068.47     1107.08     68.94 o
   2   8 -12       21.94       14.12     17.56 o
   4   8 -12      302.12      270.02     39.24 o
   6   8 -12       80.17       52.33     21.21 o
   8   8 -12       34.04        9.80     16.90 o
  10   8 -12      513.82      489.19     40.74 o
  12   8 -12      136.51      124.31     24.63 o
  14   8 -12       39.52       15.79     18.49 o
  16   8 -12       34.27       40.24     26.09 o
  18   8 -12       24.39       41.16     43.64 o
 -11   9 -12      299.41      290.59     49.67 o
  -9   9 -12      266.90      297.34     48.20 o
  -7   9 -12       52.72       32.66     24.18 o
  -5   9 -12      431.05      501.97     81.24 o
  -3   9 -12      330.65      285.49     62.05 o
  -1   9 -12      159.95       98.96     31.49 o
   1   9 -12       53.67       46.53     27.70 o
   3   9 -12      812.70      985.28     70.47 o
   5   9 -12      660.02      619.17     57.79 o
   7   9 -12      154.01      144.26     30.82 o
   9   9 -12     1115.41     1100.14     75.92 o
  11   9 -12      524.85      593.62     58.86 o
  13   9 -12       35.96        5.83     17.62 o
  15   9 -12      279.03      228.92     40.50 o
  17   9 -12       51.37       41.32     41.32 o
  -8  10 -12      129.60      108.32     48.12 o
  -6  10 -12       92.14      158.92     52.15 o
  -4  10 -12       43.13       72.26     42.86 o
  -2  10 -12      243.74      279.14     42.88 o
   0  10 -12       53.19       76.37     27.56 o
   2  10 -12       28.75       28.47     21.89 o
   4  10 -12      392.00      376.70     48.61 o
   6  10 -12      258.21      279.20     87.66 o
   8  10 -12      292.20      278.10     45.18 o
  10  10 -12      174.67      209.08     40.01 o
  12  10 -12      139.49      181.84     44.87 o
  14  10 -12      280.48      292.92     68.20 o
  16  10 -12       84.20      120.08     51.68 o
  -7  11 -12      166.18      161.24     53.38 o
  -5  11 -12       54.19      144.53     52.92 o
  -3  11 -12      135.62      183.83     58.03 o
  -1  11 -12       76.59       37.05     24.01 o
   1  11 -12      160.05      111.27     32.48 o
   3  11 -12       12.39        0.17     20.97 o
   5  11 -12       39.48       29.47     23.09 o
   7  11 -12       75.32       55.11     26.37 o
   9  11 -12       18.29       32.36     25.61 o
  11  11 -12       23.78       29.74     25.22 o
  13  11 -12       71.52       74.27     42.09 o
  -4  12 -12       19.02       40.23     38.07 o
  -2  12 -12       92.13       97.87     33.71 o
   0  12 -12       43.68       70.78     29.92 o
   2  12 -12       80.78       88.57     63.98 o
   4  12 -12      669.58      795.68     89.75 o
   6  12 -12      171.14      175.69     40.09 o
   8  12 -12      132.88      141.25     39.06 o
  10  12 -12      211.30      269.88     48.08 o
   3  13 -12       68.21        4.04     26.47 o
   5  13 -12      197.24      240.77     65.92 o
 -17   1 -11       18.87       29.25     34.04 o
 -15   1 -11      459.24      540.87     73.66 o
 -13   1 -11      314.66      370.83     48.41 o
 -11   1 -11     1081.97     1054.53     64.84 o
  -9   1 -11     1109.88     1089.16    104.22 o
  -7   1 -11     1220.42     1238.51     63.58 o
  -5   1 -11     1967.76     2009.91     71.71 o
  -3   1 -11      586.27      630.52     43.03 o
  -1   1 -11     3574.72     3527.44     74.26 o
   1   1 -11     1023.38     1049.31     33.98 o
   3   1 -11     3235.18     3177.86     68.72 o
   5   1 -11      679.90      644.59     17.71 o
   7   1 -11     1837.93     1782.96     35.10 o
   9   1 -11     8198.50     8025.53    121.07 o
  11   1 -11     1994.61     1884.77     47.73 o
  13   1 -11      107.05       81.07     13.06 o
  15   1 -11      977.69     1056.39     39.16 o
  17   1 -11     1032.57     1013.52     65.93 o
  19   1 -11       52.67       50.12     18.18 o
  21   1 -11       86.59       73.86     21.82 o
  23   1 -11      241.87      220.09     33.02 o
 -16   2 -11      586.71      650.98     93.93 o
 -14   2 -11      123.30      141.12     49.83 o
 -12   2 -11      412.10      432.42     47.82 o
 -10   2 -11     2440.23     2607.72    107.28 o
  -8   2 -11     1500.77     1554.99     74.46 o
  -6   2 -11      544.81      529.65     42.67 o
  -4   2 -11     1980.73     1945.79     69.18 o
  -2   2 -11     2343.37     2260.48     61.69 o
   0   2 -11       41.07       29.02      8.50 o
   2   2 -11      594.45      559.47     20.08 o
   4   2 -11     7167.65     7362.89     98.07 o
   6   2 -11     3116.21     3190.15     44.56 o
   8   2 -11     3092.42     3117.02     53.11 o
  10   2 -11     5927.37     5782.78     92.82 o
  12   2 -11     2824.22     2784.40     59.80 o
  14   2 -11      945.61      963.04     36.14 o
  16   2 -11      580.25      579.53     38.46 o
  18   2 -11      189.49      153.48     24.39 o
  20   2 -11        4.12       22.39     16.81 o
  22   2 -11       67.42       76.84     23.59 o
 -17   3 -11       15.45       -7.27     30.33 o
 -15   3 -11       23.64       29.09     34.35 o
 -13   3 -11        0.03       -4.02     25.69 o
 -11   3 -11      167.69      137.87     44.10 o
  -9   3 -11      847.85      833.88     86.19 o
  -7   3 -11      747.19      575.60    129.75 o
  -5   3 -11       24.05       18.57     17.22 o
  -3   3 -11      238.01      207.88     23.86 o
  -1   3 -11      102.04      116.36     11.56 o
   1   3 -11      364.28      437.77     17.54 o
   3   3 -11     1300.52     1272.50     38.22 o
   5   3 -11     1379.71     1348.65     26.49 o
   7   3 -11      303.19      337.07     14.84 o
   9   3 -11       82.93       75.32      9.41 o
  11   3 -11      410.58      391.75     21.70 o
  13   3 -11      861.60      858.06     32.91 o
  15   3 -11      353.49      325.66     25.27 o
  17   3 -11       15.46       16.16     15.03 o
  19   3 -11       40.87       19.36     16.82 o
  21   3 -11       10.12        6.58     19.17 o
 -16   4 -11      399.79      384.21     77.52 o
 -14   4 -11       13.18        2.79     31.88 o
 -12   4 -11       45.73       25.53     28.32 o
 -10   4 -11      890.35      960.61     98.41 o
  -8   4 -11      293.31      426.92     65.61 o
  -6   4 -11       97.14      122.55     24.72 o
  -4   4 -11      609.68      673.26     47.33 o
  -2   4 -11     5809.91     5577.70    115.77 o
   0   4 -11      336.94      354.82     19.44 o
   2   4 -11     1053.24     1000.77     26.55 o
   4   4 -11     3380.22     3488.15     61.16 o
   6   4 -11      291.70      316.29     15.69 o
   8   4 -11      893.06      866.86     28.70 o
  10   4 -11      637.82      664.29     23.56 o
  12   4 -11      796.71      781.99     30.68 o
  14   4 -11      615.38      695.27     33.75 o
  16   4 -11       81.44      121.11     21.85 o
  18   4 -11      366.37      277.25     35.54 o
  20   4 -11      104.59       96.64     26.89 o
  22   4 -11      182.56      134.39     38.83 o
 -15   5 -11      263.32      388.24     80.93 o
 -13   5 -11      161.73      224.06     61.59 o
 -11   5 -11      431.52      480.00     77.37 o
  -9   5 -11      855.83      874.43    127.97 o
  -7   5 -11      330.91      308.94     39.18 o
  -5   5 -11      937.06      887.15     55.71 o
  -3   5 -11     2648.42     2688.12     83.02 o
  -1   5 -11     1560.30     1468.21     45.58 o
   1   5 -11      343.43      374.57     21.48 o
   3   5 -11     5400.38     5223.70     92.71 o
   5   5 -11     2396.78     2515.52     47.40 o
   7   5 -11     1069.81     1169.74     31.04 o
   9   5 -11     2600.09     2585.58     52.68 o
  11   5 -11     1718.58     1740.23     41.73 o
  13   5 -11      732.62      726.06     37.62 o
  15   5 -11      334.10      388.40     38.27 o
  17   5 -11      913.77      974.78     59.69 o
  19   5 -11       17.95        5.33     17.52 o
  21   5 -11       50.36       41.24     57.49 o
 -14   6 -11       71.97       33.42     40.54 o
 -12   6 -11      258.32      353.11     73.19 o
 -10   6 -11      110.41      106.21     30.56 o
  -8   6 -11      114.71       72.65     24.84 o
  -6   6 -11      344.07      327.14     56.63 o
  -4   6 -11      739.76      706.60     44.40 o
  -2   6 -11      616.42      605.46     34.27 o
   0   6 -11      214.00      233.89     23.23 o
   2   6 -11      243.89      270.98     18.21 o
   4   6 -11       39.20       28.74      9.17 o
   6   6 -11     1118.23     1075.04     36.20 o
   8   6 -11     1117.38     1187.55     42.47 o
  10   6 -11      256.00      273.86     21.88 o
  12   6 -11      509.34      555.42     30.22 o
  14   6 -11      130.38       91.63     22.38 o
  16   6 -11      671.53      650.13     50.18 o
  18   6 -11      288.58      276.94     47.24 o
  20   6 -11       20.23       36.66     27.95 o
 -13   7 -11       54.11       25.07     38.07 o
 -11   7 -11      157.89      136.12     35.65 o
  -9   7 -11      295.86      357.65     47.27 o
  -7   7 -11      684.83      565.89     53.66 o
  -5   7 -11      150.31      141.97     26.10 o
  -3   7 -11     1311.36     1299.22     59.32 o
  -1   7 -11      428.04      355.15     28.45 o
   1   7 -11      258.87      273.44     29.53 o
   3   7 -11     2714.54     2816.65     94.66 o
   5   7 -11       58.31       59.10     18.05 o
   7   7 -11       65.04       72.24     17.23 o
   9   7 -11      318.76      298.24     33.08 o
  11   7 -11      232.04      195.79     34.85 o
  13   7 -11      310.99      216.89     30.40 o
  15   7 -11       60.23       46.43     21.19 o
  17   7 -11      296.33      326.28     39.64 o
  19   7 -11       48.54       83.76     51.22 o
 -12   8 -11       68.98       86.85     32.15 o
 -10   8 -11       56.70       25.62     23.31 o
  -8   8 -11      482.83      368.02     47.91 o
  -6   8 -11      184.28      216.09     46.42 o
  -4   8 -11      606.22      690.67     69.17 o
  -2   8 -11     1062.20     1246.49     88.82 o
   0   8 -11      318.67      317.31     35.24 o
   2   8 -11     1607.14     1670.17     71.15 o
   4   8 -11     1041.47     1061.00     56.94 o
   6   8 -11       24.23       20.94     17.97 o
   8   8 -11      678.86      639.05     47.05 o
  10   8 -11      893.75     1082.93    174.47 o
  12   8 -11       64.78       36.56     30.25 o
  14   8 -11      217.12      180.74     36.02 o
  16   8 -11      608.84      689.11     99.73 o
  18   8 -11      280.45      238.89     45.93 o
 -11   9 -11       66.03       63.85     31.27 o
  -9   9 -11      141.36      107.76     32.64 o
  -7   9 -11       38.72        4.95     25.69 o
  -5   9 -11       15.06       30.95     30.95 o
  -3   9 -11      187.24      158.23     32.74 o
  -1   9 -11      281.12      279.90     43.48 o
   1   9 -11        4.33       10.54     16.26 o
   3   9 -11      408.30      448.86     49.10 o
   5   9 -11      361.08      301.57     61.04 o
   7   9 -11       34.76       45.63     22.40 o
   9   9 -11       82.32      125.73     34.43 o
  11   9 -11       67.39       78.46     26.90 o
  13   9 -11      190.91      292.34     50.68 o
  15   9 -11       59.73      100.37     32.48 o
  17   9 -11        9.83       32.50     39.61 o
 -10  10 -11       11.48       -7.74     32.80 o
  -8  10 -11      189.49       99.50     43.95 o
  -6  10 -11       67.37       14.70     29.09 o
  -4  10 -11      189.46      211.53     58.34 o
  -2  10 -11      203.00      163.42     50.37 o
   0  10 -11       55.37       61.21     25.20 o
   2  10 -11      406.27      476.29     53.82 o
   4  10 -11      164.85      129.68     33.73 o
   6  10 -11       66.98       70.03     26.20 o
   8  10 -11      114.49       98.03     29.60 o
  10  10 -11       15.93        0.14     19.36 o
  12  10 -11       43.91       33.45     33.35 o
  14  10 -11       13.38      -21.04     28.16 o
  16  10 -11      149.63       15.94     39.46 o
  -7  11 -11       53.79       81.70     42.40 o
  -5  11 -11       64.61       57.87     39.30 o
  -3  11 -11      949.38      987.54    112.65 o
  -1  11 -11      663.02      833.33    123.40 o
   1  11 -11      113.61      126.80     33.97 o
   3  11 -11      548.04      690.95     64.60 o
   5  11 -11      138.82      152.29     34.82 o
   7  11 -11      181.94      122.73     33.19 o
   9  11 -11       64.56       75.26     28.72 o
  11  11 -11      131.89      147.76     36.83 o
  13  11 -11       28.08       72.42     42.71 o
  -6  12 -11      128.14       40.70     38.84 o
  -4  12 -11       54.69      -19.03     27.85 o
  -2  12 -11      398.47      288.71     48.08 o
   0  12 -11       78.74       66.16     30.10 o
   2  12 -11      465.15      497.54     60.43 o
   4  12 -11      187.85      224.19     42.19 o
   6  12 -11      113.70      109.90     57.02 o
   8  12 -11       42.27       54.97     29.03 o
  10  12 -11       45.29       56.72     28.87 o
  -1  13 -11        7.58        9.68     25.88 o
   1  13 -11       28.64       -2.51     23.62 o
   3  13 -11       28.81       15.71     25.53 o
   5  13 -11      216.90      120.02     82.40 o
   7  13 -11       15.61       -1.88     23.18 o
 -18   0 -10      110.16      173.31     58.03 o
 -16   0 -10      217.63      432.34     75.36 o
 -14   0 -10      671.52      752.49     88.66 o
 -12   0 -10      576.25      580.27     73.81 o
 -10   0 -10      435.32      399.84     59.11 o
  -8   0 -10     4840.34     4610.89    211.06 o
  -6   0 -10      350.10      355.10     38.47 o
  -4   0 -10     3929.59     3660.33    149.32 o
  -2   0 -10     2728.69     2296.12    102.59 o
   0   0 -10    10573.85    10193.88    209.41 o
   2   0 -10    30533.14    30398.54    498.10 o
   4   0 -10     5973.32     5991.99    102.45 o
   6   0 -10     2900.10     2828.27     73.03 o
   8   0 -10     3492.77     3537.86     87.37 o
  10   0 -10     1280.72     1162.34     48.26 o
  12   0 -10     1089.82     1033.32     46.96 o
  14   0 -10      153.68      142.80     23.16 o
  16   0 -10     3722.45     3559.28    189.79 o
  18   0 -10      437.61      519.63     79.38 o
  20   0 -10      131.46      132.92     35.33 o
  22   0 -10      675.50      714.44     83.71 o
 -17   1 -10      181.06      262.75     66.54 o
 -15   1 -10       79.31       68.50     28.28 o
 -13   1 -10       74.81       31.97     20.67 o
 -11   1 -10      128.20       91.23     23.88 o
  -9   1 -10     1095.39      998.80     57.45 o
  -7   1 -10      616.16      560.02     37.41 o
  -5   1 -10     1629.18     1642.12     61.11 o
  -3   1 -10     4711.90     5001.38    130.05 o
  -1   1 -10      358.16      349.77     13.87 o
   1   1 -10     1076.08     1087.16     25.43 o
   3   1 -10     4198.79     4301.10     55.85 o
   5   1 -10     1435.65     1447.12     26.55 o
   7   1 -10      859.64      878.87     21.09 o
   9   1 -10       23.56       27.32      6.51 o
  11   1 -10     1490.20     1549.01     41.30 o
  13   1 -10      152.01      155.40     16.37 o
  15   1 -10       59.28       61.91     12.84 o
  17   1 -10      288.34      309.21     31.17 o
  19   1 -10       98.01       87.53     22.25 o
  21   1 -10      244.70      225.24     29.72 o
  23   1 -10       96.05       86.24     24.23 o
 -16   2 -10      175.04      128.90     49.98 o
 -14   2 -10      308.50      312.11     65.76 o
 -12   2 -10       24.86       29.68     19.25 o
 -10   2 -10       45.55       41.97     18.72 o
  -8   2 -10     1183.14     1157.60     60.75 o
  -6   2 -10      151.37      178.07     33.80 o
  -4   2 -10      765.19      785.11     51.62 o
  -2   2 -10      508.64      480.36     19.29 o
   0   2 -10      942.15      947.12     29.96 o
   2   2 -10     1659.36     1720.40     34.31 o
   4   2 -10      186.34      217.52      9.30 o
   6   2 -10      970.87      974.09     21.59 o
   8   2 -10     1895.58     1926.61     36.50 o
  10   2 -10      876.81      891.42     26.51 o
  12   2 -10      147.88      100.72     13.39 o
  14   2 -10       37.90       41.86     10.99 o
  16   2 -10      786.86      750.53     42.10 o
  18   2 -10        8.97       14.03     15.10 o
  20   2 -10       53.28       58.01     19.34 o
  22   2 -10      158.43      174.26     28.93 o
 -17   3 -10      291.59      254.54     63.91 o
 -15   3 -10      260.90      252.53     62.67 o
 -13   3 -10      176.34      138.80     49.98 o
 -11   3 -10      315.97      340.89     62.51 o
  -9   3 -10     1262.06     1124.02     91.45 o
  -7   3 -10      357.42      361.24     35.07 o
  -5   3 -10      969.79      947.64     33.60 o
  -3   3 -10     9950.41     9990.76    177.79 o
  -1   3 -10     3571.95     3204.69     71.97 o
   1   3 -10      611.55      608.04     18.82 o
   3   3 -10     8561.13     8353.17    106.83 o
   5   3 -10     4169.88     4185.04     61.08 o
   7   3 -10      489.48      465.52     16.74 o
   9   3 -10      822.83      807.43     23.04 o
  11   3 -10     3517.60     3461.65     66.88 o
  13   3 -10       71.32       86.00     12.39 o
  15   3 -10      146.72      174.27     19.14 o
  17   3 -10     1110.74     1168.44     52.54 o
  19   3 -10      166.44      193.21     27.08 o
  21   3 -10      329.89      328.97     41.66 o
 -16   4 -10      206.08      194.20     59.11 o
 -14   4 -10        5.31       14.55     28.63 o
 -12   4 -10       10.06       -0.77     26.61 o
 -10   4 -10      404.44      324.95     60.19 o
  -8   4 -10      651.08      709.14     51.54 o
  -6   4 -10      674.81      668.50     39.54 o
  -4   4 -10     3645.74     3641.71     93.15 o
  -2   4 -10     4737.78     4727.98     99.90 o
   0   4 -10     1071.30     1112.96     29.43 o
   2   4 -10     1604.29     1745.90     36.71 o
   4   4 -10     2887.19     3006.23     51.36 o
   6   4 -10      533.03      551.14     17.24 o
   8   4 -10      195.15      191.14     14.34 o
  10   4 -10      238.35      185.36     13.55 o
  12   4 -10      886.86      854.48     30.40 o
  14   4 -10       63.09       64.32     13.89 o
  16   4 -10      399.12      456.75     35.20 o
  18   4 -10      579.24      643.37     50.87 o
  20   4 -10       28.72       70.35     29.09 o
  22   4 -10      157.14      186.40     43.55 o
 -15   5 -10        2.41        8.51     30.95 o
 -13   5 -10      181.42      174.54     54.78 o
 -11   5 -10      435.92      327.58     64.99 o
  -9   5 -10     1072.04     1053.00     64.15 o
  -7   5 -10       37.03       22.83     13.95 o
  -5   5 -10       22.67       33.55     13.04 o
  -3   5 -10      219.07      273.40     20.16 o
  -1   5 -10      356.41      363.71     20.79 o
   1   5 -10     2057.06     1954.06     43.64 o
   3   5 -10      663.80      653.57     22.07 o
   5   5 -10     1936.77     1986.35     37.34 o
   7   5 -10      100.17       95.02     11.62 o
   9   5 -10     1275.54     1256.98     35.42 o
  11   5 -10     1537.74     1538.61     41.20 o
  13   5 -10       53.04       53.03     13.67 o
  15   5 -10      470.03      436.78     40.00 o
  17   5 -10      132.48      102.74     24.31 o
  19   5 -10       12.42       16.61     17.61 o
  21   5 -10      168.22      196.65     43.70 o
 -14   6 -10      343.29      311.49     70.25 o
 -12   6 -10      154.23      125.96     48.43 o
 -10   6 -10      661.10      876.07     66.19 o
  -8   6 -10     1182.48     1189.50     69.14 o
  -6   6 -10      152.48      118.79     22.13 o
  -4   6 -10     1290.41     1276.81     55.99 o
  -2   6 -10     1823.10     1793.90     57.26 o
   0   6 -10      400.68      403.58     22.88 o
   2   6 -10      832.66      828.73     27.82 o
   4   6 -10     2971.96     2959.48     57.64 o
   6   6 -10     1097.92     1105.12     43.78 o
   8   6 -10      154.54      174.18     21.58 o
  10   6 -10     2722.23     2874.57     74.06 o
  12   6 -10       99.77      106.28     17.24 o
  14   6 -10      199.33      194.92     41.55 o
  16   6 -10      599.51      600.92     47.52 o
  18   6 -10      215.50      225.47     41.72 o
  20   6 -10        0.92       43.23     26.36 o
 -15   7 -10       56.31       59.57     45.18 o
 -13   7 -10       31.59       18.57     32.65 o
 -11   7 -10      159.80      122.93     32.21 o
  -9   7 -10      313.37      245.90     55.24 o
  -7   7 -10      689.67      748.46    135.78 o
  -5   7 -10      434.81      530.71     41.31 o
  -3   7 -10      796.30      864.16     46.61 o
  -1   7 -10      913.59      976.46     42.30 o
   1   7 -10     1757.94     1800.17     75.65 o
   3   7 -10     1414.07     1488.46     46.21 o
   5   7 -10      288.48      274.40     21.81 o
   7   7 -10      530.41      593.23     56.57 o
   9   7 -10     1059.49     1124.46     49.65 o
  11   7 -10      569.72      664.44     39.42 o
  13   7 -10       17.41       23.08     16.40 o
  15   7 -10      966.51      979.90     70.93 o
  17   7 -10      331.56      279.61     46.48 o
  19   7 -10      184.09      135.37     37.80 o
 -14   8 -10       47.54       -1.86     36.83 o
 -12   8 -10        8.60       19.71     22.98 o
 -10   8 -10       80.37      106.58     32.16 o
  -8   8 -10       20.66       12.51     20.24 o
  -6   8 -10       97.53       88.72     29.25 o
  -4   8 -10     1118.08     1095.36     97.92 o
  -2   8 -10      111.10       78.99     20.15 o
   0   8 -10      196.02      177.69     26.02 o
   2   8 -10        0.22        1.59     11.76 o
   4   8 -10      109.15       93.22     18.80 o
   6   8 -10      823.79      864.80     46.31 o
   8   8 -10      332.02      289.04     34.26 o
  10   8 -10      180.63      159.47     37.06 o
  12   8 -10       13.87        2.94     18.61 o
  14   8 -10       56.45       49.89     24.30 o
  16   8 -10       98.50      129.83     46.73 o
  18   8 -10       14.39       28.76     25.89 o
 -13   9 -10       95.04       48.43     43.33 o
 -11   9 -10      120.30      105.43     35.59 o
  -9   9 -10      445.03      500.82     56.50 o
  -7   9 -10      241.77      224.06     55.40 o
  -5   9 -10      348.33      223.91     54.62 o
  -3   9 -10       82.52       66.36     28.24 o
  -1   9 -10      367.69      367.32     57.33 o
   1   9 -10       33.80       47.95     20.35 o
   3   9 -10      338.79      376.85     44.17 o
   5   9 -10      801.40      836.59     53.41 o
   7   9 -10      424.31      320.99     43.26 o
   9   9 -10     1088.75     1002.79     70.84 o
  11   9 -10      759.69      868.37     66.35 o
  13   9 -10       46.58       46.81     26.28 o
  15   9 -10      394.20      458.64     77.21 o
  17   9 -10      164.64      119.77     53.54 o
 -10  10 -10      413.78      466.23     85.88 o
  -8  10 -10      272.41      217.41     58.18 o
  -6  10 -10       43.09       56.32     37.14 o
  -4  10 -10      442.45      549.44     56.38 o
  -2  10 -10      317.78      336.54     45.28 o
   0  10 -10       10.73       12.75     16.50 o
   2  10 -10       71.77       94.71     27.94 o
   4  10 -10      814.21      919.70     68.57 o
   6  10 -10      480.36      572.85     56.89 o
   8  10 -10      145.76      164.07     35.34 o
  10  10 -10      859.16     1009.44     74.45 o
  12  10 -10      281.64      340.28     48.65 o
  14  10 -10      100.54      139.11     49.36 o
  -9  11 -10       22.94      -10.68     30.64 o
  -7  11 -10       86.36       76.44     43.64 o
  -5  11 -10       66.98       98.57     46.42 o
  -3  11 -10       49.25       31.11     22.15 o
  -1  11 -10       87.46       87.11     29.94 o
   1  11 -10        5.75        5.83     18.11 o
   3  11 -10       28.65       25.50     33.50 o
   5  11 -10        1.56        6.21     20.07 o
   7  11 -10       19.85        5.80     21.34 o
   9  11 -10       73.16       58.83     26.86 o
  11  11 -10       13.47      -18.26     25.84 o
  13  11 -10        0.93      -14.24     30.48 o
  -6  12 -10        1.90       -9.13     27.39 o
  -4  12 -10      170.57      240.15     61.90 o
  -2  12 -10      202.99      187.10     49.75 o
   0  12 -10      296.69      282.33     46.41 o
   2  12 -10       51.34       27.51     24.77 o
   4  12 -10      168.35      116.81     36.13 o
   6  12 -10       80.33       91.32     31.10 o
   8  12 -10       82.15       67.26     48.74 o
  10  12 -10      275.22      271.88     65.61 o
  12  12 -10      131.81       86.81     49.05 o
  -3  13 -10       83.28       20.73     37.60 o
  -1  13 -10       42.17       41.22     28.62 o
   1  13 -10       77.30       76.10     31.47 o
   3  13 -10      119.98       99.12     36.91 o
   5  13 -10      330.20      351.66    130.75 o
   7  13 -10      128.23       79.83     32.50 o
 -17   1  -9       95.07      119.32     33.86 o
 -15   1  -9     1056.41     1110.38     75.80 o
 -13   1  -9      126.85      143.03     31.34 o
 -11   1  -9      202.87      189.44     74.04 o
  -9   1  -9     1080.59     1058.80     94.70 o
  -7   1  -9     3562.54     3334.78    112.48 o
  -5   1  -9     4001.59     4238.35     98.73 o
  -3   1  -9     3271.46     3214.49     72.38 o
  -1   1  -9     4842.98     4941.55     76.85 o
   1   1  -9     2969.66     2835.65     43.51 o
   3   1  -9     1373.87     1253.74     19.53 o
   5   1  -9     8800.10     8648.02    102.24 o
   7   1  -9     3247.75     3094.32     49.91 o
   9   1  -9     9136.87     9444.72    131.00 o
  11   1  -9     1406.32     1377.13     39.84 o
  13   1  -9     1937.53     1873.22     48.93 o
  15   1  -9     1957.77     1948.04     53.02 o
  17   1  -9      510.32      492.59     35.98 o
  19   1  -9      130.15      107.47     21.37 o
  21   1  -9       52.52       53.37     19.46 o
  23   1  -9      338.48      302.67     35.64 o
 -18   2  -9       64.81       30.33     35.28 o
 -16   2  -9      195.43      227.62     56.48 o
 -14   2  -9      803.66      931.52     99.34 o
 -12   2  -9      751.79      849.36     96.32 o
 -10   2  -9     2867.70     2872.28    108.84 o
  -8   2  -9     1488.50     1342.14     63.99 o
  -6   2  -9      343.74      374.67     34.19 o
  -4   2  -9     2907.48     2795.30     71.76 o
  -2   2  -9     2413.44     2391.74     49.21 o
   0   2  -9      321.21      327.84     10.37 o
   2   2  -9     1607.62     1559.09     27.36 o
   4   2  -9    13630.10    13704.17    165.91 o
   6   2  -9     3123.05     3015.13     44.50 o
   8   2  -9     2083.77     2101.76     37.20 o
  10   2  -9     4746.64     4616.81     80.96 o
  12   2  -9     1109.40     1091.58     43.18 o
  14   2  -9     1204.79     1149.41     38.16 o
  16   2  -9      755.09      847.55     62.98 o
  18   2  -9      366.19      343.60     45.03 o
  20   2  -9       22.96       22.28     16.52 o
  22   2  -9       34.21       71.27     22.91 o
 -17   3  -9       25.78       24.45     36.98 o
 -15   3  -9        0.60       -0.62     28.94 o
 -13   3  -9      297.81      343.52     66.23 o
 -11   3  -9      836.74      754.97     83.56 o
  -9   3  -9      387.89      297.72     51.99 o
  -7   3  -9       17.74       24.44      8.97 o
  -5   3  -9       79.14      107.87     13.26 o
  -3   3  -9      509.98      551.10     19.69 o
  -1   3  -9     1049.47     1009.84     31.79 o
   1   3  -9      964.93      981.05     23.22 o
   3   3  -9      863.14      889.51     20.17 o
   5   3  -9      687.76      673.82     17.02 o
   7   3  -9       32.59       27.83      5.25 o
   9   3  -9     1746.75     1728.88     40.00 o
  11   3  -9     1495.53     1486.09     38.48 o
  13   3  -9      332.54      380.29     22.10 o
  15   3  -9      187.89      190.37     19.99 o
  17   3  -9       12.16        0.41     12.94 o
  19   3  -9       27.58       36.38     16.40 o
  21   3  -9       31.18       41.84     25.83 o
  23   3  -9       39.80       36.52     43.79 o
 -16   4  -9       78.72       18.57     32.03 o
 -14   4  -9      204.55      215.09     57.87 o
 -12   4  -9        3.85       12.22     28.01 o
 -10   4  -9     1470.33     1378.41    106.15 o
  -8   4  -9       85.57      114.69     19.93 o
  -6   4  -9     1883.91     1730.20     99.00 o
  -4   4  -9     3215.19     3196.01     96.57 o
  -2   4  -9     2114.58     2162.45     61.40 o
   0   4  -9      263.43      283.79     14.99 o
   2   4  -9     1334.70     1374.34     29.73 o
   4   4  -9     6430.37     6367.59     97.54 o
   6   4  -9      394.85      414.96     15.37 o
   8   4  -9      134.11      160.81     13.57 o
  10   4  -9     2979.76     3040.68     57.46 o
  12   4  -9      637.14      634.40     29.48 o
  14   4  -9       54.60       47.77     11.35 o
  16   4  -9      650.19      618.41     51.15 o
  18   4  -9      828.75      859.06     56.99 o
  20   4  -9       48.22       71.95     28.09 o
  22   4  -9       96.67       62.89     31.90 o
 -17   5  -9       60.58       49.36     42.86 o
 -15   5  -9      526.04      451.84     82.01 o
 -13   5  -9      185.11      294.62     65.45 o
 -11   5  -9      590.52      760.30     60.57 o
  -9   5  -9     2444.65     2484.58     87.93 o
  -7   5  -9      699.84      722.43     43.60 o
  -5   5  -9      896.03      824.99     76.21 o
  -3   5  -9     1888.36     1907.04     47.83 o
  -1   5  -9     2538.96     2416.69     54.66 o
   1   5  -9      168.82      199.39     13.22 o
   3   5  -9     1041.34     1030.77     27.55 o
   5   5  -9     4657.94     4748.88     68.10 o
   7   5  -9       17.71       27.76      7.44 o
   9   5  -9     1967.75     1991.62     45.85 o
  11   5  -9     1940.46     2036.85     53.06 o
  13   5  -9      142.63      153.00     19.87 o
  15   5  -9      534.67      524.31     63.85 o
  17   5  -9      215.78      253.88     33.64 o
  19   5  -9       14.76       46.44     25.77 o
  21   5  -9       73.29       77.45     32.85 o
 -16   6  -9      124.46       97.18     49.36 o
 -14   6  -9      180.15      246.96     64.99 o
 -12   6  -9       44.80       49.49     23.99 o
 -10   6  -9       86.15       84.28     35.74 o
  -8   6  -9      897.48      949.22     52.00 o
  -6   6  -9     1486.23     1543.36     63.75 o
  -4   6  -9      293.44      344.74     30.34 o
  -2   6  -9      234.63      221.07     25.89 o
   0   6  -9      241.63      250.19     18.27 o
   2   6  -9      852.55      819.19     25.06 o
   4   6  -9      179.43      200.20     14.35 o
   6   6  -9      617.59      704.74     29.54 o
   8   6  -9     3919.84     4029.46     95.05 o
  10   6  -9     1722.65     1741.21     49.29 o
  12   6  -9     1388.54     1453.36     49.01 o
  14   6  -9      916.60     1007.07     65.65 o
  16   6  -9      110.26       73.48     41.78 o
  18   6  -9       45.85       21.45     22.98 o
  20   6  -9       65.62       38.73     28.81 o
 -15   7  -9      191.56      129.52     52.61 o
 -13   7  -9       13.79       10.56     22.65 o
 -11   7  -9      120.79      113.34     30.40 o
  -9   7  -9      185.13      168.48     32.89 o
  -7   7  -9      325.70      343.47     44.64 o
  -5   7  -9      134.58      154.99     40.32 o
  -3   7  -9     1042.38     1059.14     51.28 o
  -1   7  -9     2832.80     2968.79     80.04 o
   1   7  -9      829.65      854.08     30.82 o
   3   7  -9     1493.79     1549.67     46.84 o
   5   7  -9      406.14      444.45     32.04 o
   7   7  -9      450.50      403.70     31.30 o
   9   7  -9      331.07      326.12     29.59 o
  11   7  -9      387.90      384.67     30.84 o
  13   7  -9      319.67      336.93     33.90 o
  15   7  -9      325.69      257.88     41.41 o
  17   7  -9      261.49      275.43     62.82 o
  19   7  -9      113.56      107.22     34.21 o
 -14   8  -9      251.52      287.66     49.57 o
 -12   8  -9       29.05       66.87     29.20 o
 -10   8  -9      143.19      162.25     55.71 o
  -8   8  -9      557.19      509.93     90.44 o
  -6   8  -9       83.54       83.44     37.52 o
  -4   8  -9      462.81      457.65     35.98 o
  -2   8  -9     1722.46     1654.37     75.45 o
   0   8  -9     1992.24     2040.26     77.05 o
   2   8  -9     1760.15     1746.19     70.59 o
   4   8  -9     1727.15     1728.37     61.89 o
   6   8  -9      839.55      831.91     44.95 o
   8   8  -9      542.59      569.73     43.74 o
  10   8  -9      251.70      315.48     56.63 o
  12   8  -9      548.41      550.30     57.18 o
  14   8  -9       69.47       92.41     27.23 o
  16   8  -9      656.73      643.56     88.66 o
  18   8  -9      106.50      129.77     55.71 o
 -13   9  -9       52.56       53.58     31.41 o
 -11   9  -9      193.92      202.50     40.90 o
  -9   9  -9       82.72       59.08     33.19 o
  -7   9  -9       12.17       23.98     28.47 o
  -5   9  -9      117.11      112.60     28.94 o
  -3   9  -9      237.98      211.43     34.90 o
  -1   9  -9       21.93       26.77     25.92 o
   1   9  -9      156.38      135.04     28.82 o
   3   9  -9      285.93      307.07     40.97 o
   5   9  -9      340.01      381.96     43.42 o
   7   9  -9       60.23      100.05     27.73 o
   9   9  -9      202.79      166.23     48.67 o
  11   9  -9      404.51      394.87     47.31 o
  13   9  -9       89.65       59.88     36.83 o
  15   9  -9       44.69       71.80     39.77 o
 -12  10  -9       47.48       52.46     43.95 o
 -10  10  -9        3.84       13.31     31.72 o
  -8  10  -9      246.89      129.21     46.58 o
  -6  10  -9       54.54       19.34     29.09 o
  -4  10  -9       69.56       37.91     23.45 o
  -2  10  -9      513.48      486.05     51.85 o
   0  10  -9       78.70      110.10     28.64 o
   2  10  -9      357.81      370.31    101.90 o
   4  10  -9      368.78      267.38     50.29 o
   6  10  -9       10.68       28.88     26.00 o
   8  10  -9      163.34      165.67     35.16 o
  10  10  -9      117.87      166.75     35.56 o
  12  10  -9      228.75      281.00     65.45 o
  14  10  -9       23.89        0.46     30.95 o
  -9  11  -9      175.56      153.19     54.31 o
  -7  11  -9      335.84      250.52     62.36 o
  -5  11  -9      277.36      397.68     75.51 o
  -3  11  -9      597.62      560.81     58.60 o
  -1  11  -9      428.61      405.63    108.78 o
   1  11  -9      107.33       90.41     35.05 o
   3  11  -9     1228.96     1184.28    131.37 o
   5  11  -9      555.72      546.20    151.10 o
   7  11  -9       44.63       32.32     22.32 o
   9  11  -9       83.00       75.89     28.86 o
  11  11  -9      206.19      142.98     50.29 o
  13  11  -9       58.62       45.18     38.68 o
  15  11  -9       39.48      102.44     46.73 o
  -8  12  -9        6.76       25.69     36.05 o
  -6  12  -9      222.84      161.39     54.93 o
  -4  12  -9      122.62      210.75     58.49 o
  -2  12  -9      373.21      428.21     54.38 o
   0  12  -9      273.48      348.27     56.71 o
   2  12  -9       24.84        8.65     21.62 o
   4  12  -9       44.06       44.24     26.15 o
   6  12  -9       14.03       35.03     24.58 o
   8  12  -9       15.55       27.93     25.85 o
  10  12  -9        2.93       49.67     38.99 o
  12  12  -9        9.71       15.63     34.82 o
  -5  13  -9        5.19       41.01     38.38 o
  -3  13  -9       92.15       57.41     43.02 o
  -1  13  -9       17.89       10.73     27.31 o
   1  13  -9      206.18      247.46     45.15 o
   3  13  -9       22.83      -15.12     20.36 o
   5  13  -9       11.96        5.42     22.54 o
   7  13  -9       29.27       12.38     35.44 o
   9  13  -9       11.08       78.30     43.95 o
 -18   0  -8       27.97       35.13     39.46 o
 -16   0  -8     1060.96     1036.75    105.69 o
 -14   0  -8      853.79      797.21     86.65 o
 -12   0  -8      293.01      314.58     55.24 o
 -10   0  -8     2385.80     2282.54    129.21 o
  -8   0  -8     5415.48     5308.51    178.16 o
  -6   0  -8     4120.93     4167.60    142.77 o
  -4   0  -8     1605.50     1470.30     63.99 o
  -2   0  -8    37450.16    36024.61    835.03 o
   0   0  -8    10529.55    10382.47    163.66 o
   2   0  -8     5463.78     5527.35     96.18 o
   4   0  -8    10696.98    10734.54    186.10 o
   6   0  -8     5286.70     5116.02    106.88 o
   8   0  -8     2094.85     2017.84     49.08 o
  10   0  -8     1345.73     1250.65     49.39 o
  12   0  -8     4767.81     4644.81    123.92 o
  14   0  -8      764.52      774.94     44.62 o
  16   0  -8     1377.77     1446.05     65.20 o
  18   0  -8     1102.00     1029.35     71.11 o
  20   0  -8      827.91      871.52    127.35 o
  22   0  -8      501.96      499.77     60.44 o
 -19   1  -8       34.57       14.85     35.13 o
 -17   1  -8       37.89       -0.06     21.27 o
 -15   1  -8      118.27      158.01     44.64 o
 -13   1  -8      292.86      329.69     41.08 o
 -11   1  -8       32.11       37.81     25.84 o
  -9   1  -8      154.84      165.84     23.17 o
  -7   1  -8     1121.81     1170.29     47.23 o
  -5   1  -8      747.09      714.46     27.67 o
  -3   1  -8     3881.34     3827.60     74.79 o
  -1   1  -8     7024.63     7177.96    102.04 o
   1   1  -8     1655.79     1605.33     22.65 o
   3   1  -8     4581.93     4540.56     57.17 o
   5   1  -8     1296.20     1269.68     23.01 o
   7   1  -8      700.53      804.76     20.78 o
   9   1  -8      954.50      996.28     24.87 o
  11   1  -8      333.05      325.79     19.22 o
  13   1  -8      175.89      161.54     15.66 o
  15   1  -8      147.64      135.72     20.11 o
  17   1  -8     1181.59     1209.82     50.32 o
  19   1  -8       89.96       98.94     29.03 o
  21   1  -8       38.81       14.74     16.35 o
  23   1  -8       47.33       68.65     26.68 o
 -18   2  -8       74.25       96.56     47.35 o
 -16   2  -8       62.89       57.72     36.67 o
 -14   2  -8       45.48       48.90     20.66 o
 -12   2  -8      286.98      263.61     35.77 o
 -10   2  -8      148.03      129.77     24.56 o
  -8   2  -8     1721.81     1662.16     54.38 o
  -6   2  -8      625.69      645.46     30.23 o
  -4   2  -8       28.65       10.32      7.58 o
  -2   2  -8     2739.72     2767.14     48.30 o
   0   2  -8     1660.33     1672.25     30.27 o
   2   2  -8     1620.87     1731.14     28.50 o
   4   2  -8     2753.46     2881.64     44.78 o
   6   2  -8     2643.93     2730.27     44.11 o
   8   2  -8      657.03      641.59     18.73 o
  10   2  -8      374.07      418.87     20.89 o
  12   2  -8     1331.29     1352.85     38.66 o
  14   2  -8      407.46      376.55     29.70 o
  16   2  -8      305.04      319.88     29.19 o
  18   2  -8      241.52      194.24     25.23 o
  20   2  -8       61.16       37.42     17.97 o
  22   2  -8        0.38       21.02     21.29 o
 -17   3  -8      330.02      243.87     60.19 o
 -15   3  -8      223.35      133.54     46.73 o
 -13   3  -8      845.92      881.54     95.47 o
 -11   3  -8      569.66      542.67     70.72 o
  -9   3  -8     1326.65     1400.58     56.43 o
  -7   3  -8     3438.28     3498.45     85.29 o
  -5   3  -8     2287.48     2108.31     59.84 o
  -3   3  -8     6740.85     6746.68    117.87 o
  -1   3  -8     5022.81     4681.42     83.77 o
   1   3  -8     1888.89     1873.48     33.90 o
   3   3  -8     9864.22     9401.86    137.20 o
   5   3  -8     4945.52     4924.73     70.46 o
   7   3  -8      253.26      295.84     12.05 o
   9   3  -8     2385.07     2365.34     50.19 o
  11   3  -8     2477.43     2385.98     55.75 o
  13   3  -8      264.50      293.50     29.51 o
  15   3  -8      136.18      135.97     21.57 o
  17   3  -8     1979.81     2102.07     90.14 o
  19   3  -8      291.66      339.67     33.55 o
  21   3  -8       34.55       51.68     28.71 o
  23   3  -8      318.94      379.50     57.33 o
 -18   4  -8      118.54      104.29     46.42 o
 -16   4  -8      146.63      204.10     57.72 o
 -14   4  -8      147.74      109.09     44.87 o
 -12   4  -8      100.17      112.49     43.33 o
 -10   4  -8       61.44       72.94     17.84 o
  -8   4  -8      787.19      769.78     42.02 o
  -6   4  -8     1335.81     1418.27     48.95 o
  -4   4  -8     1603.10     1654.81     44.33 o
  -2   4  -8     3728.95     3811.63     73.40 o
   0   4  -8     1654.63     1625.91     32.63 o
   2   4  -8     4592.94     4523.92     67.38 o
   4   4  -8     4070.60     4019.69     58.71 o
   6   4  -8      551.53      607.37     17.50 o
   8   4  -8      281.67      294.88     20.61 o
  10   4  -8      903.65      925.86     28.22 o
  12   4  -8       51.31       51.97     10.88 o
  14   4  -8      214.28      209.00     21.53 o
  16   4  -8      436.83      441.88     39.58 o
  18   4  -8      552.16      551.54     46.49 o
  20   4  -8       42.59       70.35     29.86 o
  22   4  -8      119.62      120.61     68.01 o
 -17   5  -8        2.61       19.96     32.03 o
 -15   5  -8      176.04      101.51     46.42 o
 -13   5  -8      728.43      706.69     90.06 o
 -11   5  -8      156.38      158.04     31.67 o
  -9   5  -8      237.66      201.66     26.41 o
  -7   5  -8       32.73       35.61     13.62 o
  -5   5  -8      565.89      526.11     23.73 o
  -3   5  -8     1531.51     1501.44     40.54 o
  -1   5  -8      328.22      376.84     20.91 o
   1   5  -8     3936.74     3998.89     67.36 o
   3   5  -8     1213.07     1237.31     28.98 o
   5   5  -8      901.14      918.44     24.34 o
   7   5  -8      904.33      942.35     27.52 o
   9   5  -8      354.19      361.36     21.45 o
  11   5  -8     2236.07     2229.12     55.47 o
  13   5  -8      738.22      792.05     45.55 o
  15   5  -8       40.39       13.97     17.64 o
  17   5  -8      298.89      256.95     33.46 o
  19   5  -8       12.13        7.68     21.28 o
  21   5  -8      148.29      102.99     34.90 o
 -16   6  -8      145.43      127.81     51.37 o
 -14   6  -8      335.43      394.43     75.20 o
 -12   6  -8      113.35      105.71     28.82 o
 -10   6  -8      664.56      817.52     61.10 o
  -8   6  -8     2120.19     2117.62     94.05 o
  -6   6  -8      181.12      221.45     26.15 o
  -4   6  -8      334.42      390.90     22.82 o
  -2   6  -8     2450.64     2530.50     58.46 o
   0   6  -8      244.61      247.49     17.75 o
   2   6  -8      559.53      537.61     20.34 o
   4   6  -8     2225.38     2268.70     50.24 o
   6   6  -8     3469.26     3415.48     72.41 o
   8   6  -8     1269.81     1341.28     45.88 o
  10   6  -8     1044.19     1073.51     36.79 o
  12   6  -8     1288.60     1266.30     41.93 o
  14   6  -8      151.58      148.55     30.04 o
  16   6  -8      461.29      564.33     79.84 o
  18   6  -8      236.07      312.33     48.59 o
  20   6  -8        3.60       -1.00     23.46 o
 -15   7  -8      344.03      330.06     73.35 o
 -13   7  -8        7.20       13.88     27.78 o
 -11   7  -8       62.26      123.66     30.58 o
  -9   7  -8      801.10      925.91    111.33 o
  -7   7  -8     1338.66     1359.03     61.37 o
  -5   7  -8       61.08       51.54     13.57 o
  -3   7  -8     1797.70     1799.01     57.19 o
  -1   7  -8     2876.27     2878.87     76.36 o
   1   7  -8     1013.17      974.71     37.35 o
   3   7  -8     1147.72     1120.56     34.66 o
   5   7  -8     2286.86     2322.96     64.34 o
   7   7  -8     1243.37     1213.30     48.29 o
   9   7  -8     1087.15     1168.93     49.35 o
  11   7  -8      855.67      860.99     64.57 o
  13   7  -8      841.28      829.08     83.05 o
  15   7  -8       22.67       10.06     29.71 o
  17   7  -8      277.77      262.75     62.05 o
  19   7  -8       79.16       43.09     27.02 o
 -14   8  -8       69.22       32.89     26.00 o
 -12   8  -8       34.47       -5.25     20.47 o
 -10   8  -8       76.04       81.35     26.75 o
  -8   8  -8      740.64      725.48     59.24 o
  -6   8  -8      113.15      107.73     26.22 o
  -4   8  -8       95.48       80.09     19.07 o
  -2   8  -8      131.12      105.31     24.74 o
   0   8  -8      225.18      229.83     28.25 o
   2   8  -8      699.14      707.34     44.45 o
   4   8  -8      540.80      552.40     35.78 o
   6   8  -8      492.30      526.28     35.59 o
   8   8  -8       51.95       30.44     13.98 o
  10   8  -8      139.72      138.06     28.68 o
  12   8  -8       87.48       30.84     24.14 o
  14   8  -8       87.83       69.63     37.76 o
  16   8  -8      235.73      315.20     66.85 o
  18   8  -8        1.54       37.91     38.84 o
 -13   9  -8       99.56      116.99     36.15 o
 -11   9  -8       13.52       15.21     22.16 o
  -9   9  -8      717.70      662.35     75.13 o
  -7   9  -8      277.16      334.08     62.98 o
  -5   9  -8      406.16      426.09     45.90 o
  -3   9  -8      527.38      607.01     98.49 o
  -1   9  -8      483.83      396.00     43.66 o
   1   9  -8       39.39       21.02     16.74 o
   3   9  -8      233.70      296.37     38.81 o
   5   9  -8     2029.44     2132.76     81.71 o
   7   9  -8      680.34      743.84     58.20 o
   9   9  -8      867.89     1013.73    100.81 o
  11   9  -8      872.80     1056.42    127.27 o
  13   9  -8      224.32      184.76     49.36 o
  15   9  -8      211.28      271.88     60.66 o
 -12  10  -8      242.28      217.10     63.44 o
 -10  10  -8      265.32      145.45     49.98 o
  -8  10  -8      231.45      209.67     56.17 o
  -6  10  -8      299.37      285.65     61.12 o
  -4  10  -8      606.11      778.99     61.68 o
  -2  10  -8      423.37      482.24     57.18 o
   0  10  -8      129.84      137.98     29.98 o
   2  10  -8      499.58      542.94    107.31 o
   4  10  -8      545.40      620.70     55.52 o
   6  10  -8      327.54      246.89     38.35 o
   8  10  -8      227.64      239.35     38.41 o
  10  10  -8      895.33      854.31     66.79 o
  12  10  -8      351.24      291.99     62.67 o
  14  10  -8       43.33       48.12     35.74 o
  16  10  -8       97.78      109.86     49.83 o
 -11  11  -8       23.72       20.43     36.05 o
  -9  11  -8       19.03       16.87     33.27 o
  -7  11  -8       51.22       27.85     33.11 o
  -5  11  -8       74.39       81.39     40.85 o
  -3  11  -8        8.74       25.15     21.97 o
  -1  11  -8       28.31       22.11     21.27 o
   1  11  -8       10.69        8.22     19.16 o
   3  11  -8        7.10        8.46     18.33 o
   5  11  -8       67.35       72.74     26.89 o
   7  11  -8       33.84       13.50     19.14 o
   9  11  -8        1.13        4.49     29.55 o
  11  11  -8       14.33       35.13     34.51 o
  13  11  -8       35.55        2.79     33.27 o
  15  11  -8        0.23       18.72     35.59 o
  -8  12  -8       35.85       41.01     36.67 o
  -6  12  -8       52.16       33.27     35.13 o
  -4  12  -8      211.83       89.28     45.80 o
  -2  12  -8       20.87       16.47     22.19 o
   0  12  -8       39.11        3.65     20.62 o
   2  12  -8       14.31        8.47     21.03 o
   4  12  -8      524.40      533.18     58.00 o
   6  12  -8      165.11      155.10     37.29 o
   8  12  -8       80.36      106.15     47.81 o
  10  12  -8      398.74      548.86     89.75 o
  12  12  -8       66.81       93.31     49.52 o
  -5  13  -8       16.67       16.09     33.89 o
  -3  13  -8        1.75       10.21     33.73 o
  -1  13  -8       39.96       54.79     27.78 o
   1  13  -8       58.84       37.09     44.95 o
   3  13  -8       76.24       67.16     33.97 o
   5  13  -8      141.58      103.97     33.92 o
   7  13  -8      249.99      210.75     59.11 o
   9  13  -8      146.32      231.02     67.78 o
   2  14  -8       23.45        1.76     24.62 o
 -19   1  -7      123.12      159.07     54.31 o
 -17   1  -7       48.31       41.20     24.34 o
 -15   1  -7     1335.78     1427.49     78.67 o
 -13   1  -7      128.09      134.96     28.82 o
 -11   1  -7     1344.01     1407.76    114.74 o
  -9   1  -7     8517.91     8731.59    209.70 o
  -7   1  -7     2826.04     2842.91     83.48 o
  -5   1  -7        6.23       14.43      7.29 o
  -3   1  -7     7108.88     7204.28    123.97 o
  -1   1  -7     5914.43     5562.07     90.00 o
   1   1  -7      555.40      617.30     13.51 o
   3   1  -7      527.92      444.65     10.45 o
   5   1  -7    27371.04    27902.30    362.83 o
   7   1  -7     3072.93     2930.17     48.10 o
   9   1  -7      419.07      399.19     15.39 o
  11   1  -7     6234.05     6008.47    104.48 o
  13   1  -7     1712.37     1681.66     44.69 o
  15   1  -7      486.60      506.59     27.28 o
  17   1  -7      367.18      340.15     50.01 o
  19   1  -7      621.20      588.61     41.01 o
  21   1  -7       47.06       60.77     20.29 o
  23   1  -7       59.15       34.21     23.54 o
 -18   2  -7        7.66       30.79     38.22 o
 -16   2  -7      117.33      124.41     44.87 o
 -14   2  -7     1427.31     1539.00    137.18 o
 -12   2  -7      475.90      607.21     49.00 o
 -10   2  -7     1564.09     1531.88    117.54 o
  -8   2  -7     3980.14     4061.19     94.24 o
  -6   2  -7     1437.57     1391.01     44.08 o
  -4   2  -7     3656.87     3699.38     82.81 o
  -2   2  -7      964.61      850.90     22.79 o
   0   2  -7     7723.54     8277.54    117.81 o
   2   2  -7     1534.02     1692.46     30.12 o
   4   2  -7     1301.49     1024.50     23.16 o
   6   2  -7     6397.89     6246.51     80.62 o
   8   2  -7     2208.26     2181.65     37.93 o
  10   2  -7    12212.82    12056.56    187.23 o
  12   2  -7     3398.05     3334.69     69.16 o
  14   2  -7      234.49      276.94     20.59 o
  16   2  -7      953.15     1001.54     41.24 o
  18   2  -7      530.51      555.85     43.46 o
  20   2  -7       89.16       40.70     17.71 o
  22   2  -7      116.91       92.40     29.77 o
 -19   3  -7       38.25       20.43     36.36 o
 -17   3  -7       25.16      -13.77     27.70 o
 -15   3  -7      291.56      223.91     56.02 o
 -13   3  -7      340.31      363.63     63.91 o
 -11   3  -7      244.54      203.79     44.87 o
  -9   3  -7      120.84      148.27     18.64 o
  -7   3  -7      304.75      336.28     24.28 o
  -5   3  -7     1480.26     1530.23     46.82 o
  -3   3  -7     1188.35     1259.14     36.27 o
  -1   3  -7      747.48      804.59     23.79 o
   1   3  -7     1706.42     1697.23     29.01 o
   3   3  -7      276.67      269.81     12.22 o
   5   3  -7      997.21     1024.74     22.74 o
   7   3  -7     1985.52     2123.05     35.42 o
   9   3  -7     1248.61     1241.65     32.00 o
  11   3  -7      999.03      973.43     33.79 o
  13   3  -7      113.64      103.13     17.12 o
  15   3  -7        8.55        7.65      9.21 o
  17   3  -7      146.27      177.03     23.46 o
  19   3  -7      151.97      119.55     27.52 o
  21   3  -7       53.52       35.68     27.25 o
  23   3  -7       43.45       19.76     30.23 o
 -18   4  -7       14.46       25.07     37.14 o
 -16   4  -7      177.27      176.40     53.38 o
 -14   4  -7      865.19      852.92     96.87 o
 -12   4  -7      510.67      640.82     44.88 o
 -10   4  -7      340.13      360.87     32.48 o
  -8   4  -7     1810.03     1802.28     59.52 o
  -6   4  -7     1453.11     1503.16     49.65 o
  -4   4  -7     2178.09     2207.12     54.82 o
  -2   4  -7     2373.30     2325.58     56.44 o
   0   4  -7     4587.78     4515.31     68.02 o
   2   4  -7     3466.32     3413.39     55.64 o
   4   4  -7     5761.10     5750.29     99.38 o
   6   4  -7     1251.13     1282.86     25.08 o
   8   4  -7      527.10      490.66     21.54 o
  10   4  -7     2596.31     2574.72     52.50 o
  12   4  -7      361.58      352.83     21.85 o
  14   4  -7      467.46      456.98     26.49 o
  16   4  -7      608.08      706.45    118.53 o
  18   4  -7      507.79      543.29     59.03 o
  20   4  -7        2.00       35.11     23.94 o
  22   4  -7       19.57       44.18     28.80 o
 -17   5  -7       92.94      150.41     55.71 o
 -15   5  -7      336.82      239.84     59.88 o
 -13   5  -7      962.65     1084.14     68.29 o
 -11   5  -7      176.32      220.07     29.86 o
  -9   5  -7      785.97      812.99     46.27 o
  -7   5  -7     1031.97     1040.13     47.83 o
  -5   5  -7      111.48       99.38     12.13 o
  -3   5  -7     1918.40     1802.83     45.13 o
  -1   5  -7     1127.98     1056.92     31.39 o
   1   5  -7      337.12      340.63     15.55 o
   3   5  -7     4316.08     4344.80     67.18 o
   5   5  -7     2417.48     2420.03     39.89 o
   7   5  -7     1661.06     1732.97     36.31 o
   9   5  -7     1776.71     1776.53     46.45 o
  11   5  -7     3364.48     3442.79     79.22 o
  13   5  -7      392.71      435.47     29.38 o
  15   5  -7      676.28      736.37     88.05 o
  17   5  -7      948.08      973.30    102.59 o
  19   5  -7      223.93      230.41     42.48 o
  21   5  -7       34.85       73.65     32.26 o
 -16   6  -7      164.45      170.21     53.85 o
 -14   6  -7      217.96      200.33     38.03 o
 -12   6  -7      213.32      259.65     50.37 o
 -10   6  -7      934.88     1051.33     73.11 o
  -8   6  -7     1050.94     1042.10     51.20 o
  -6   6  -7     1185.81     1151.59     41.49 o
  -4   6  -7       10.48        5.84      6.25 o
  -2   6  -7     2123.67     2058.36     50.46 o
   0   6  -7      407.37      420.18     17.75 o
   2   6  -7      461.84      436.05     17.34 o
   4   6  -7     6722.41     6750.65    104.17 o
   6   6  -7     4595.73     4669.86     91.88 o
   8   6  -7      598.91      592.44     31.58 o
  10   6  -7      479.56      471.84     27.30 o
  12   6  -7      193.31      162.28     18.12 o
  14   6  -7      584.03      554.91     49.12 o
  16   6  -7      163.57      114.04     41.78 o
  18   6  -7        0.89        9.13     30.95 o
  20   6  -7       38.68       77.44     30.36 o
 -17   7  -7       74.66       21.04     40.54 o
 -15   7  -7      158.37      173.11     38.40 o
 -13   7  -7       54.44       32.31     22.70 o
 -11   7  -7       60.13       57.37     24.35 o
  -9   7  -7      308.67      424.47     45.90 o
  -7   7  -7      623.42      666.01     43.84 o
  -5   7  -7      373.89      376.60     27.47 o
  -3   7  -7     1615.20     1623.48     52.42 o
  -1   7  -7     3947.61     3785.22     89.81 o
   1   7  -7       92.11       98.18     12.03 o
   3   7  -7     2190.25     2135.05     50.85 o
   5   7  -7      921.73      913.77     33.59 o
   7   7  -7       55.29       37.05     11.11 o
   9   7  -7      725.46      782.68     37.14 o
  11   7  -7      302.34      369.46     37.81 o
  13   7  -7      315.31      339.03     32.98 o
  15   7  -7       14.68       18.10     29.55 o
  17   7  -7      281.73      300.97     64.68 o
  19   7  -7      257.31      284.72     68.08 o
 -16   8  -7      242.31      233.07     46.00 o
 -14   8  -7      134.73      121.24     33.64 o
 -12   8  -7        0.44       14.40     21.48 o
 -10   8  -7      202.25      238.97     39.00 o
  -8   8  -7     1288.48     1147.23     98.41 o
  -6   8  -7      104.60       93.19     24.88 o
  -4   8  -7      710.76      633.21     42.57 o
  -2   8  -7     3824.26     3950.42    116.43 o
   0   8  -7     1227.80     1184.50     53.99 o
   2   8  -7      381.37      382.40     29.32 o
   4   8  -7     2124.78     2205.82     63.95 o
   6   8  -7     1103.00     1240.81     46.09 o
   8   8  -7      142.01      140.35     21.11 o
  10   8  -7      361.07      414.50     43.59 o
  12   8  -7     1230.25     1136.09     94.70 o
  14   8  -7       89.02      142.04     31.58 o
  16   8  -7      109.43      150.56     48.90 o
  18   8  -7      293.08      254.39     64.84 o
 -15   9  -7       74.92      150.71     58.18 o
 -13   9  -7      109.72      130.31     55.55 o
 -11   9  -7       64.80       36.79     23.78 o
  -9   9  -7       48.34       39.92     31.57 o
  -7   9  -7      106.25       80.93     35.74 o
  -5   9  -7      462.79      463.44     69.94 o
  -3   9  -7       92.06       92.67     24.22 o
  -1   9  -7      195.38      218.12     28.98 o
   1   9  -7      422.61      359.17     34.78 o
   3   9  -7      533.68      562.11     41.83 o
   5   9  -7       25.92       21.04     14.57 o
   7   9  -7      309.94      339.15     48.50 o
   9   9  -7      302.02      313.76     41.06 o
  11   9  -7      165.02      145.30     45.80 o
  13   9  -7        1.09      -19.65     19.65 o
  15   9  -7       74.24       49.05     35.59 o
 -12  10  -7       82.14       70.72     41.62 o
 -10  10  -7        3.03      -20.89     24.76 o
  -8  10  -7      110.82      104.45     40.39 o
  -6  10  -7      111.44       41.16     28.16 o
  -4  10  -7       92.64      105.96     28.06 o
  -2  10  -7      901.20      940.83     65.47 o
   0  10  -7      473.63      434.47     47.13 o
   2  10  -7      344.76      343.47     42.97 o
   4  10  -7      392.86      377.02     44.26 o
   6  10  -7      190.78      211.98     35.44 o
   8  10  -7      230.73      231.97     37.89 o
  10  10  -7        3.57       25.22     30.95 o
  12  10  -7       88.46       78.45     41.93 o
  14  10  -7      100.75       63.91     38.38 o
  16  10  -7       29.63       82.17     45.18 o
 -11  11  -7       52.48       67.47     41.47 o
  -9  11  -7       72.52       80.31     42.86 o
  -7  11  -7      327.63      227.31     57.87 o
  -5  11  -7      385.07      358.84     66.85 o
  -3  11  -7      659.45      624.93     95.09 o
  -1  11  -7      987.24     1019.53     71.63 o
   1  11  -7      557.83      570.42     55.13 o
   3  11  -7     1161.12     1171.59     74.71 o
   5  11  -7      246.01      189.72     37.21 o
   7  11  -7       28.16       69.63     29.32 o
   9  11  -7       32.34       49.83     34.51 o
  11  11  -7      302.41      268.16     59.73 o
  13  11  -7      142.56      131.53     51.22 o
  15  11  -7      120.79       25.38     37.76 o
  -8  12  -7       31.16       37.45     36.52 o
  -6  12  -7       58.45      101.51     44.56 o
  -4  12  -7       93.66       76.75     39.77 o
  -2  12  -7       91.88       61.07     25.58 o
   0  12  -7      198.55      214.18     39.65 o
   2  12  -7      224.36      241.54     68.32 o
   4  12  -7      165.07      203.04     38.56 o
   6  12  -7       67.52       45.16     24.19 o
   8  12  -7       44.76       63.75     38.53 o
  10  12  -7        3.77       11.14     31.57 o
  12  12  -7        9.91       42.09     38.99 o
  -7  13  -7       71.16       47.50     42.86 o
  -5  13  -7       12.12       -4.18     31.88 o
  -3  13  -7      182.46      109.71     49.36 o
  -1  13  -7       10.35       17.93     22.01 o
   1  13  -7        5.45        5.10     22.40 o
   3  13  -7       63.53       68.73     29.32 o
   5  13  -7       14.46       31.57     37.14 o
   7  13  -7       41.13       42.09     41.62 o
   9  13  -7       30.55       38.53     36.21 o
  -2  14  -7      245.02      251.29     64.84 o
   0  14  -7      124.92      112.52     66.15 o
   2  14  -7       43.22       37.25     29.25 o
   4  14  -7      194.18      176.56     57.87 o
 -20   0  -6      203.63      117.14     50.44 o
 -16   0  -6      681.77      721.54     84.02 o
 -14   0  -6     1751.07     1751.33    118.07 o
 -12   0  -6      668.34      568.51     64.99 o
 -10   0  -6     2680.21     2705.83    108.60 o
  -8   0  -6     2478.72     2454.53     97.47 o
  -6   0  -6     6365.80     6158.14    178.39 o
  -4   0  -6     6928.77     6556.56    277.91 o
  -2   0  -6    32660.23    33611.35    927.22 o
   0   0  -6     8561.68     8360.51    145.73 o
   2   0  -6     3079.31     2779.95     50.41 o
   4   0  -6    19910.83    19439.28    411.77 o
   6   0  -6    10117.68    10014.12    219.59 o
   8   0  -6      567.30      670.18     28.30 o
  10   0  -6     1456.78     1332.80     48.97 o
  12   0  -6     7230.09     7136.55    168.67 o
  14   0  -6      177.38      142.69     20.86 o
  16   0  -6      472.25      485.63     55.64 o
  18   0  -6     1785.76     1795.47     89.28 o
  20   0  -6       11.59        8.83     21.12 o
  22   0  -6      318.19      355.28     74.43 o
 -19   1  -6       57.90       18.90     25.60 o
 -17   1  -6      230.57      201.98     38.13 o
 -15   1  -6      297.27      293.02     41.08 o
 -13   1  -6      472.22      489.75     45.41 o
 -11   1  -6       14.04       14.66     13.87 o
  -9   1  -6      723.04      678.15     36.02 o
  -7   1  -6     2752.83     2731.80     57.45 o
  -5   1  -6     1416.93     1423.83     33.79 o
  -3   1  -6     1236.52     1087.88     36.62 o
  -1   1  -6     3152.40     3050.10     49.40 o
   1   1  -6     5031.73     5276.19     68.94 o
   3   1  -6    12966.25    13202.61    149.54 o
   5   1  -6     6459.43     6626.62    100.55 o
   7   1  -6      728.47      699.04     18.13 o
   9   1  -6      497.28      511.52     15.67 o
  11   1  -6       70.50       59.66      9.90 o
  13   1  -6     1015.32      953.52     31.51 o
  15   1  -6      114.31       99.96     14.03 o
  17   1  -6      407.77      338.42     41.63 o
  19   1  -6      512.09      531.75     38.86 o
  21   1  -6       24.77       18.49     19.04 o
  23   1  -6      374.46      267.30     49.43 o
 -20   2  -6        5.37       19.50     40.23 o
 -18   2  -6       65.20       46.27     38.68 o
 -16   2  -6      526.33      566.50     80.93 o
 -14   2  -6      132.76      155.20     30.51 o
 -12   2  -6      553.88      647.87     48.93 o
 -10   2  -6     1152.16     1208.43     53.38 o
  -8   2  -6     1136.46     1128.50     40.60 o
  -6   2  -6       92.36       74.01     13.51 o
  -4   2  -6      876.51      842.23     55.85 o
  -2   2  -6     7981.29     8368.20    140.86 o
   0   2  -6      150.76      243.54      9.06 o
   2   2  -6      655.77      768.55     15.91 o
   4   2  -6     2914.11     2888.22     45.76 o
   6   2  -6     2665.38     2712.15     45.77 o
   8   2  -6      753.51      843.99     20.72 o
  10   2  -6      431.47      435.57     22.11 o
  12   2  -6     1497.76     1443.63     43.22 o
  14   2  -6      269.33      250.34     19.58 o
  16   2  -6       40.83       47.78     12.64 o
  18   2  -6       43.71       45.74     17.00 o
  20   2  -6       27.53       19.40     22.89 o
  22   2  -6      254.98      164.56     46.58 o
 -19   3  -6       96.16      123.02     50.44 o
 -17   3  -6        4.58       19.65     29.86 o
 -15   3  -6      709.38      770.29     90.83 o
 -13   3  -6      589.60      593.89     75.20 o
 -11   3  -6      129.80      110.44     19.39 o
  -9   3  -6      487.53      461.40     24.74 o
  -7   3  -6     6319.20     6449.23    119.92 o
  -5   3  -6      858.85      784.06     37.84 o
  -3   3  -6     4165.58     3919.72     68.33 o
  -1   3  -6    10451.94     9596.67    187.39 o
   1   3  -6     7332.81     7027.51     99.31 o
   3   3  -6    11997.28    12357.55    182.66 o
   5   3  -6     5839.01     5688.55     88.21 o
   7   3  -6     1914.52     1872.25     31.45 o
   9   3  -6     1976.59     1944.97     45.28 o
  11   3  -6     2943.22     2892.52     67.24 o
  13   3  -6     1592.57     1658.30     47.97 o
  15   3  -6      753.66      803.61     43.61 o
  17   3  -6     1030.13     1038.45     46.53 o
  19   3  -6      518.01      631.42     69.86 o
  21   3  -6       16.24       42.84     27.51 o
  23   3  -6      224.50      185.82     63.98 o
 -18   4  -6       14.84       78.61     41.47 o
 -16   4  -6       37.10       26.31     31.26 o
 -14   4  -6      232.17      203.64     50.60 o
 -12   4  -6       14.45       21.17     14.37 o
 -10   4  -6       61.94       38.32     22.70 o
  -8   4  -6      726.17      722.18     45.54 o
  -6   4  -6     2136.38     2136.16     61.17 o
  -4   4  -6     1133.51     1111.39     34.03 o
  -2   4  -6     4877.85     4933.21     82.99 o
   0   4  -6     6919.59     6923.23    106.84 o
   2   4  -6     4652.10     4731.13     78.34 o
   4   4  -6     6374.96     6250.80    100.59 o
   6   4  -6      650.52      614.58     19.84 o
   8   4  -6      301.98      324.57     18.23 o
  10   4  -6      739.20      706.89     31.75 o
  12   4  -6      189.24      205.64     19.75 o
  14   4  -6      401.94      456.66     29.97 o
  16   4  -6      639.70      583.67     77.83 o
  18   4  -6      649.08      660.34    101.97 o
  20   4  -6      216.33      201.65     40.05 o
  22   4  -6      138.15      133.40     37.15 o
 -19   5  -6       29.86       24.76     39.30 o
 -17   5  -6      168.19      131.06     48.59 o
 -15   5  -6      156.70      179.96     55.09 o
 -13   5  -6      461.39      440.44     65.92 o
 -11   5  -6      127.28      128.06     23.54 o
  -9   5  -6      317.17      349.16     32.74 o
  -7   5  -6      766.59      786.27     36.07 o
  -5   5  -6      488.58      493.84     21.33 o
  -3   5  -6     5386.93     5494.52     94.80 o
  -1   5  -6     1408.54     1442.44     34.58 o
   1   5  -6      703.17      686.35     20.70 o
   3   5  -6      124.46      112.40      9.60 o
   5   5  -6      745.48      779.94     20.69 o
   7   5  -6     3888.83     3888.11     69.82 o
   9   5  -6     2295.75     2249.83     52.66 o
  11   5  -6      529.94      560.02     28.35 o
  13   5  -6      127.58      146.41     18.88 o
  15   5  -6      112.65       83.09     34.97 o
  17   5  -6      526.94      591.25     81.70 o
  19   5  -6       15.81       -0.51     20.69 o
  21   5  -6       25.25       33.50     28.26 o
 -18   6  -6        9.77       11.30     35.74 o
 -16   6  -6      122.59      191.10     58.49 o
 -14   6  -6      410.26      353.96     46.97 o
 -12   6  -6      376.96      325.13     43.00 o
 -10   6  -6      728.71      802.88     49.64 o
  -8   6  -6     1285.58     1336.24     58.01 o
  -6   6  -6     1120.98     1118.61     33.70 o
  -4   6  -6     2988.01     2893.75     63.61 o
  -2   6  -6     1643.93     1705.48     45.97 o
   0   6  -6     3189.26     3141.21     59.13 o
   2   6  -6      437.63      437.88     18.99 o
   4   6  -6     5228.85     5190.49     84.34 o
   6   6  -6     1270.20     1282.68     33.94 o
   8   6  -6      455.88      511.54     27.40 o
  10   6  -6     3625.35     3684.00     84.15 o
  12   6  -6     1589.41     1725.83     56.65 o
  14   6  -6      284.44      228.24     51.37 o
  16   6  -6      547.16      661.20     83.56 o
  18   6  -6      311.03      446.11     75.51 o
  20   6  -6       61.11       78.97     31.32 o
 -17   7  -6       97.77      128.28     52.61 o
 -15   7  -6      248.79      297.52     46.91 o
 -13   7  -6       52.74       39.61     24.48 o
 -11   7  -6      544.67      455.42     49.22 o
  -9   7  -6     1127.41     1193.77     67.55 o
  -7   7  -6      425.43      408.72     34.74 o
  -5   7  -6      671.91      726.67     34.29 o
  -3   7  -6     3198.44     3205.67     69.54 o
  -1   7  -6     3314.55     3464.22     81.88 o
   1   7  -6      626.56      617.46     25.92 o
   3   7  -6      666.04      647.56     27.02 o
   5   7  -6     4068.75     4135.02     85.92 o
   7   7  -6      139.26      119.14     14.74 o
   9   7  -6      126.29      143.95     17.81 o
  11   7  -6      546.57      578.49     32.26 o
  13   7  -6      422.39      454.86     44.48 o
  15   7  -6       91.13       45.34     30.79 o
  17   7  -6      169.31      196.36     54.16 o
  19   7  -6      258.65      250.68     63.44 o
 -16   8  -6       62.02       16.02     26.92 o
 -14   8  -6       46.72       31.06     24.54 o
 -12   8  -6      335.45      369.29     95.24 o
 -10   8  -6       67.93       51.04     22.90 o
  -8   8  -6       95.60      109.59     26.62 o
  -6   8  -6      269.45      268.05     29.73 o
  -4   8  -6      212.44      226.55     39.50 o
  -2   8  -6      212.79      212.57     25.89 o
   0   8  -6      515.60      562.59     26.78 o
   2   8  -6      721.85      748.41     45.12 o
   4   8  -6      264.70      251.26     22.03 o
   6   8  -6      460.96      466.48     29.15 o
   8   8  -6       19.84       20.13     12.45 o
  10   8  -6      250.84      298.12     37.20 o
  12   8  -6      396.32      405.26     62.82 o
  14   8  -6       14.80       29.05     21.27 o
  16   8  -6       86.22      120.23     44.26 o
  18   8  -6       35.77       44.41     38.38 o
 -15   9  -6      164.31       99.86     35.67 o
 -13   9  -6      237.29      231.94     45.88 o
 -11   9  -6      264.96      304.72     45.64 o
  -9   9  -6     1421.72     1606.49    124.87 o
  -7   9  -6      849.11     1082.55    101.82 o
  -5   9  -6        5.92       26.00     23.67 o
  -3   9  -6      701.67      747.46     47.14 o
  -1   9  -6      319.36      355.14     40.37 o
   1   9  -6      499.34      497.50     39.18 o
   3   9  -6       81.17       75.41     16.03 o
   5   9  -6     2065.33     2111.68     70.46 o
   7   9  -6      370.13      327.57     34.25 o
   9   9  -6      163.09      176.60     32.08 o
  11   9  -6     1198.13     1094.46    101.35 o
  13   9  -6      211.85      180.12     49.05 o
  15   9  -6      210.77      257.79     58.65 o
 -14  10  -6      207.12      181.20     59.57 o
 -12  10  -6      117.41      120.54     48.90 o
 -10  10  -6      110.85      108.47     43.33 o
  -8  10  -6      677.11      754.97     93.00 o
  -6  10  -6      456.29      359.30     66.54 o
  -4  10  -6      475.22      403.53     44.77 o
  -2  10  -6       11.60       10.11     14.76 o
   0  10  -6      479.68      405.55     44.53 o
   2  10  -6       79.44      124.43     28.29 o
   4  10  -6      536.13      668.85     99.81 o
   6  10  -6      930.92      941.68     61.97 o
   8  10  -6      796.82      926.42     93.77 o
  10  10  -6      497.81      442.55     70.87 o
  12  10  -6      237.78      324.64     65.30 o
  14  10  -6       18.85       20.73     31.26 o
  16  10  -6      217.74      203.02     58.65 o
 -11  11  -6       60.71       40.39     37.60 o
  -9  11  -6        9.93       -0.15     28.63 o
  -7  11  -6       16.65       20.58     32.19 o
  -5  11  -6       84.50       92.38     40.54 o
  -3  11  -6        2.26       -7.61     15.97 o
  -1  11  -6       17.65       18.35     19.68 o
   1  11  -6      142.58      205.42     74.82 o
   3  11  -6        1.43        1.72     17.22 o
   5  11  -6       45.22       70.35     31.57 o
   7  11  -6      122.16      179.96     50.91 o
   9  11  -6       60.16      104.14     44.41 o
  11  11  -6       25.57       54.16     36.21 o
  13  11  -6        6.63       -7.58     27.23 o
  15  11  -6       58.07       15.94     38.22 o
 -10  12  -6       37.54       29.71     36.36 o
  -8  12  -6      295.51      396.13     79.84 o
  -6  12  -6       37.73       39.15     34.97 o
  -4  12  -6      208.20      264.29     63.60 o
  -2  12  -6       44.91       49.72     25.13 o
   0  12  -6      402.77      353.75     48.83 o
   2  12  -6        1.96       11.84     21.26 o
   4  12  -6       63.81       54.93     30.25 o
   6  12  -6      377.31      330.68     69.32 o
   8  12  -6       41.51       -3.87     32.19 o
  10  12  -6      242.29      276.67     67.00 o
  12  12  -6      137.38      158.30     54.31 o
  -7  13  -6       74.32      114.35     50.29 o
  -5  13  -6       51.17       55.09     41.47 o
  -3  13  -6      228.58      338.10     72.57 o
  -1  13  -6       98.87      147.24     35.85 o
   1  13  -6        8.15       18.70     23.77 o
   3  13  -6       91.81       62.25     28.49 o
   5  13  -6      274.65      276.52     67.62 o
   7  13  -6       89.96      174.85     57.56 o
   9  13  -6      176.01      117.45     49.98 o
  -2  14  -6        3.37        6.34     34.51 o
   0  14  -6       12.96       -4.80     24.25 o
   2  14  -6       61.67        6.81     37.29 o
   4  14  -6      137.24       72.26     44.26 o
   6  14  -6        4.57       -5.26     35.90 o
 -19   1  -5      534.92      420.89     72.73 o
 -17   1  -5      567.49      635.66     58.58 o
 -15   1  -5      149.80      172.99     44.56 o
 -13   1  -5     2899.74     3133.19    116.07 o
 -11   1  -5     1754.09     1810.66     66.42 o
  -9   1  -5     4068.36     4150.63    113.24 o
  -7   1  -5     2819.08     2859.57     58.06 o
  -5   1  -5      707.26      628.69     22.14 o
  -3   1  -5     4292.42     4076.02     85.21 o
  -1   1  -5     6763.84     6684.11    105.92 o
   1   1  -5    15924.87    17825.25    217.97 o
   3   1  -5     8116.06     7622.79    105.85 o
   5   1  -5    10644.68    10436.39    150.43 o
   7   1  -5     2918.15     2738.28     49.89 o
   9   1  -5     1807.22     1796.13     36.09 o
  11   1  -5     3853.24     3776.98     71.63 o
  13   1  -5     1392.86     1263.83     37.16 o
  15   1  -5     1632.20     1639.41     46.81 o
  17   1  -5      392.07      377.86     30.31 o
  19   1  -5      741.53      803.78     45.54 o
  21   1  -5       29.50       37.69     20.65 o
  23   1  -5       94.22       92.59     33.77 o
 -20   2  -5       36.14       42.09     38.22 o
 -18   2  -5       56.38       55.09     33.89 o
 -16   2  -5      255.37      287.03     40.77 o
 -14   2  -5     2003.34     2000.82     97.79 o
 -12   2  -5     1100.03     1127.79     51.18 o
 -10   2  -5     1109.76     1142.20     41.19 o
  -8   2  -5     4636.39     4482.40    103.51 o
  -6   2  -5     6136.02     6268.81    142.26 o
  -4   2  -5     6285.44     7052.86    141.42 o
  -2   2  -5    13292.90    13763.06    248.30 o
   0   2  -5     4842.39     4528.49     66.17 o
   2   2  -5     5037.39     5258.52     69.02 o
   4   2  -5     8587.50     8344.51    114.79 o
   6   2  -5    20636.59    20780.82    299.60 o
   8   2  -5     6020.69     5917.27     79.60 o
  10   2  -5     4843.04     4832.52     95.14 o
  12   2  -5     3112.45     3099.93     70.42 o
  14   2  -5     1075.59     1086.19     38.67 o
  16   2  -5     1486.26     1524.84     46.74 o
  18   2  -5      388.10      359.75     37.80 o
  20   2  -5       61.67       57.95     34.74 o
  22   2  -5       13.49       19.90     26.22 o
 -19   3  -5       42.74      -14.39     29.71 o
 -17   3  -5       71.64       61.90     41.01 o
 -15   3  -5      178.34      153.04     46.11 o
 -13   3  -5      344.87      271.57     54.31 o
 -11   3  -5       62.26       56.37     13.71 o
  -9   3  -5      526.61      544.21     25.39 o
  -7   3  -5     1173.40     1257.15     35.79 o
  -5   3  -5     1382.85     1470.05     40.03 o
  -3   3  -5     2098.51     2115.95     40.61 o
  -1   3  -5      211.66      231.52     12.03 o
   1   3  -5      421.26      447.22     13.01 o
   3   3  -5      400.12      436.59     13.86 o
   5   3  -5     1147.80     1182.57     24.95 o
   7   3  -5     2360.82     2283.21     38.69 o
   9   3  -5     1575.95     1581.85     38.80 o
  11   3  -5      413.00      452.62     23.35 o
  13   3  -5      221.49      212.56     18.99 o
  15   3  -5      597.69      594.79     32.03 o
  17   3  -5      108.55      120.02     24.14 o
  19   3  -5       52.57       11.18     21.20 o
  21   3  -5       47.30       28.79     44.56 o
  23   3  -5        6.01       31.72     40.39 o
 -18   4  -5       46.13       60.97     39.92 o
 -16   4  -5      273.49      378.18     70.56 o
 -14   4  -5      997.23     1002.31     96.87 o
 -12   4  -5       58.94       57.68     16.86 o
 -10   4  -5       34.93       20.78     10.68 o
  -8   4  -5     2676.60     2738.16     75.01 o
  -6   4  -5     1305.01     1306.76     43.81 o
  -4   4  -5      164.63      186.58     12.98 o
  -2   4  -5     2860.20     2837.74     62.23 o
   0   4  -5     9133.78     8785.61    122.07 o
   2   4  -5     1716.75     1670.31     35.34 o
   4   4  -5     1712.90     1769.87     39.32 o
   6   4  -5     3666.91     3843.34     65.68 o
   8   4  -5      964.45     1032.54     27.44 o
  10   4  -5     1065.99     1078.00     48.74 o
  12   4  -5     1259.19     1307.93     38.24 o
  14   4  -5      508.66      527.72     30.93 o
  16   4  -5      766.26      769.98     86.34 o
  18   4  -5      151.41      180.37     36.07 o
  20   4  -5      174.94      193.01     42.86 o
  22   4  -5       81.06       59.45     44.95 o
 -19   5  -5       56.86       86.34     47.81 o
 -17   5  -5        9.31       41.16     35.44 o
 -15   5  -5      460.38      424.38     50.67 o
 -13   5  -5      481.63      577.27     54.93 o
 -11   5  -5      224.94      252.97     42.06 o
  -9   5  -5     2357.78     2506.00     76.19 o
  -7   5  -5     3468.93     3430.87     90.30 o
  -5   5  -5     1391.42     1351.50     41.02 o
  -3   5  -5     3738.16     3707.54     76.15 o
  -1   5  -5     6686.66     6582.79     94.98 o
   1   5  -5     1980.09     1804.90     37.16 o
   3   5  -5     1948.79     1916.86     37.31 o
   5   5  -5     6466.87     6305.35    103.20 o
   7   5  -5     4199.01     4231.94     73.54 o
   9   5  -5     2127.14     2182.18     51.86 o
  11   5  -5     3738.14     3838.25     84.52 o
  13   5  -5     1884.26     1951.15     77.64 o
  15   5  -5      203.19      280.70     56.02 o
  17   5  -5      781.59      798.76     92.69 o
  19   5  -5      170.73      221.43     58.96 o
  21   5  -5       49.33       -3.61     22.80 o
 -18   6  -5      149.78       54.00     42.24 o
 -16   6  -5        4.94        8.71     22.13 o
 -14   6  -5       57.75       27.17     21.92 o
 -12   6  -5      564.95      597.76     53.23 o
 -10   6  -5     2328.90     2355.37     85.18 o
  -8   6  -5      353.18      394.36     33.23 o
  -6   6  -5     1116.68     1086.73     38.20 o
  -4   6  -5      447.18      431.65     27.75 o
  -2   6  -5      303.91      322.25     16.68 o
   0   6  -5     5149.45     5147.98     87.13 o
   2   6  -5     3447.01     3368.21     58.58 o
   4   6  -5        1.28        2.09      4.87 o
   6   6  -5      178.00      184.27     13.85 o
   8   6  -5       60.10       52.16     15.15 o
  10   6  -5     1636.98     1742.22     49.93 o
  12   6  -5     1086.52     1105.76     46.91 o
  14   6  -5      231.12      236.75     51.53 o
  16   6  -5       50.58       19.03     27.23 o
  18   6  -5       36.71       54.62     33.89 o
  20   6  -5       58.37       80.56     32.49 o
 -17   7  -5        9.55        0.54     23.43 o
 -15   7  -5      154.77      168.24     45.11 o
 -13   7  -5       82.96      134.25     31.35 o
 -11   7  -5       55.74       32.02     20.13 o
  -9   7  -5       93.48       53.34     22.22 o
  -7   7  -5      644.59      727.65     42.32 o
  -5   7  -5     2330.34     2242.12     73.95 o
  -3   7  -5     1146.29     1115.35     36.87 o
  -1   7  -5     1743.52     1638.79     49.16 o
   1   7  -5      710.10      680.59     26.88 o
   3   7  -5     1334.84     1310.36     36.87 o
   5   7  -5     3133.57     3158.65     71.45 o
   7   7  -5        6.59        9.37      7.46 o
   9   7  -5      206.99      140.73     21.47 o
  11   7  -5      292.92      318.92     28.91 o
  13   7  -5      173.18      185.61     31.45 o
  15   7  -5      106.14      123.02     41.62 o
  17   7  -5      258.83      299.42     65.14 o
  19   7  -5      210.38      158.92     53.23 o
 -16   8  -5      245.53      298.06    122.40 o
 -14   8  -5      264.10      255.47     43.56 o
 -12   8  -5      284.61      309.62     44.47 o
 -10   8  -5      389.58      421.04     86.19 o
  -8   8  -5      321.41      345.73     40.14 o
  -6   8  -5     1110.33     1143.33     67.95 o
  -4   8  -5      645.84      665.77     41.60 o
  -2   8  -5     4172.07     4440.52    124.04 o
   0   8  -5     1357.71     1395.48     41.40 o
   2   8  -5     1046.31      997.86     35.43 o
   4   8  -5     2742.82     2812.64     73.05 o
   6   8  -5     1122.16     1152.99     42.62 o
   8   8  -5      117.89       71.88     15.62 o
  10   8  -5      281.89      242.02     55.40 o
  12   8  -5      773.60      805.57     81.70 o
  14   8  -5       17.36       12.72     18.46 o
  16   8  -5       92.92      118.68     45.65 o
  18   8  -5      541.84      506.46     84.02 o
 -15   9  -5      105.53       82.90     34.03 o
 -13   9  -5      257.35      275.40     51.45 o
 -11   9  -5       44.88       36.20     23.90 o
  -7   9  -5      273.58      202.09     49.21 o
  -5   9  -5       34.36       13.31     23.52 o
  -3   9  -5        1.45       -7.17     12.12 o
  -1   9  -5      335.49      319.48     32.09 o
   1   9  -5      393.10      466.73     33.19 o
   3   9  -5       36.19       27.61     11.81 o
   5   9  -5      106.17      108.57     19.92 o
   7   9  -5      342.19      394.35     35.80 o
   9   9  -5      378.11      429.86     64.68 o
  11   9  -5       18.05        9.59     27.85 o
  13   9  -5      248.43      271.57     58.96 o
  15   9  -5      113.18       59.26     35.13 o
 -14  10  -5        6.42        1.70     34.20 o
 -12  10  -5       43.69       17.18     32.19 o
 -10  10  -5       17.30       17.64     26.77 o
  -8  10  -5      213.55       99.34     38.38 o
  -6  10  -5      609.39      525.34     75.67 o
  -4  10  -5      167.55      169.16     31.18 o
  -2  10  -5      854.96      778.88     78.92 o
   0  10  -5      180.23      112.85     33.66 o
   2  10  -5        7.19       28.55     18.33 o
   4  10  -5      715.55      798.87     57.87 o
   6  10  -5       57.88       47.55     27.54 o
   8  10  -5      110.10      115.59     41.16 o
  10  10  -5      167.24      160.77     48.43 o
  12  10  -5      101.52       33.27     34.66 o
  14  10  -5       28.37       39.30     33.58 o
  16  10  -5        3.66      -19.34     30.48 o
 -13  11  -5       58.05       14.70     35.90 o
 -11  11  -5       16.27       19.34     33.73 o
  -9  11  -5       66.00       11.30     29.55 o
  -7  11  -5      713.69      648.04     88.97 o
  -5  11  -5       72.63       51.37     31.26 o
  -3  11  -5      261.21      183.71     34.09 o
  -1  11  -5     1940.19     2091.73     98.39 o
   1  11  -5      456.86      482.48     56.40 o
   3  11  -5      456.85      496.73     51.10 o
   5  11  -5      285.48      211.38     36.51 o
   7  11  -5      165.95      151.95     45.49 o
   9  11  -5      466.80      430.79     74.43 o
  11  11  -5        7.29       16.40     33.89 o
  13  11  -5      258.22      332.69     70.56 o
  15  11  -5       49.55       82.63     46.42 o
 -10  12  -5       93.20       73.66     42.71 o
  -8  12  -5       17.08       21.51     31.41 o
  -6  12  -5      103.12      118.07     45.49 o
  -4  12  -5      170.60      177.64     50.75 o
  -2  12  -5      306.00      265.99     52.92 o
   0  12  -5      260.97      286.72     57.72 o
   2  12  -5      301.18      259.12     43.48 o
   4  12  -5      488.81      553.83     55.64 o
   6  12  -5      140.77      272.96     63.60 o
   8  12  -5      161.68      265.22     63.75 o
  10  12  -5       41.60      -10.37     28.32 o
  12  12  -5      170.75      212.15     61.74 o
  -7  13  -5      171.64       84.18     45.80 o
  -5  13  -5        8.19       33.58     35.44 o
  -3  13  -5       26.48      -10.68     30.64 o
  -1  13  -5       90.93       19.92     23.90 o
   1  13  -5        1.55       16.95     33.19 o
   3  13  -5       68.47       34.04     35.90 o
   5  13  -5       56.74       22.59     37.29 o
   7  13  -5       72.84       11.14     34.35 o
   9  13  -5       79.06      151.95     54.16 o
  11  13  -5       55.27       36.98     41.62 o
  -4  14  -5       67.95        1.39     36.83 o
  -2  14  -5      180.53      150.71     55.09 o
   0  14  -5      104.71       97.32     33.22 o
   2  14  -5        0.51      -12.84     29.71 o
   4  14  -5      181.76      212.92     63.13 o
   6  14  -5       46.98       58.18     43.79 o
 -20   0  -4      515.88      635.82     91.76 o
 -18   0  -4      415.32      525.49     77.83 o
 -16   0  -4      852.93      992.80     95.47 o
 -14   0  -4      568.12      687.19     73.04 o
 -12   0  -4     1545.42     1611.91    101.82 o
 -10   0  -4      381.65      428.47     37.97 o
  -8   0  -4      516.40      476.45     34.00 o
  -6   0  -4    14702.33    14937.72    329.95 o
  -4   0  -4     6643.47     6185.19    366.11 o
  -2   0  -4    21422.57    21187.90    504.49 o
   0   0  -4    22570.78    22194.07    368.41 o
   2   0  -4    17624.00    17080.66    288.35 o
   4   0  -4    12841.16    12706.00    266.82 o
   6   0  -4     5803.74     5625.80    146.25 o
   8   0  -4    10781.68    12324.98    243.89 o
  10   0  -4     1926.65     1805.74     58.70 o
  12   0  -4     2473.52     2563.06     81.58 o
  14   0  -4      544.00      534.80     62.99 o
  16   0  -4      885.76      928.49     50.52 o
  18   0  -4     2620.28     2614.83    112.20 o
  20   0  -4      587.68      732.22     90.99 o
  22   0  -4       24.68        2.32     33.27 o
 -21   1  -4      276.37      322.32     72.73 o
 -19   1  -4      111.39      139.43     36.37 o
 -17   1  -4      175.71      170.01     34.52 o
 -15   1  -4      204.12      205.55     36.05 o
 -13   1  -4       96.26      161.21     28.17 o
 -11   1  -4      338.18      396.42     29.98 o
  -9   1  -4      219.07      248.45     17.53 o
  -7   1  -4     1465.34     1425.71     35.27 o
  -5   1  -4     1855.66     1857.02     52.14 o
  -3   1  -4     6049.06     6046.17    118.77 o
  -1   1  -4    27327.73    27828.80    393.42 o
   1   1  -4    10976.26    11017.26    131.88 o
   3   1  -4     3166.02     3324.79     51.14 o
   5   1  -4     3096.13     3071.55     47.57 o
   7   1  -4     2601.66     2805.89     53.73 o
   9   1  -4      487.91      513.41     14.85 o
  11   1  -4     2120.38     2108.40     52.33 o
  13   1  -4      923.37      915.22     30.45 o
  15   1  -4     1238.87     1208.06     38.48 o
  17   1  -4      239.13      242.10     44.38 o
  19   1  -4      697.15      725.32     91.13 o
  21   1  -4       86.73       43.87     25.13 o
  23   1  -4       20.55       23.54     28.61 o
 -20   2  -4      310.35      310.71     68.86 o
 -18   2  -4       66.66       68.55     37.76 o
 -16   2  -4       28.82       30.44     20.58 o
 -14   2  -4      225.94      226.95     33.85 o
 -12   2  -4      686.71      707.44     33.71 o
 -10   2  -4      962.29      991.86     37.03 o
  -8   2  -4      125.64      110.94     17.22 o
  -6   2  -4     4475.62     4683.93    106.35 o
  -4   2  -4      773.19      687.29     24.92 o
  -2   2  -4     1124.85     1078.04     25.39 o
   0   2  -4      914.37     1080.94     18.04 o
   2   2  -4     1828.60     1989.68     29.82 o
   4   2  -4     6846.94     7031.52     98.67 o
   6   2  -4      723.18      713.52     19.16 o
   8   2  -4      712.45      761.26     16.99 o
  10   2  -4     2379.78     2434.78     56.26 o
  12   2  -4     1204.34     1218.51     38.02 o
  14   2  -4       33.10       24.33      9.94 o
  16   2  -4       26.16        7.90      9.41 o
  18   2  -4      845.84      909.54     53.89 o
  20   2  -4        1.64       28.75     19.08 o
  22   2  -4       11.63       19.50     35.44 o
 -19   3  -4      150.31      137.25     48.74 o
 -17   3  -4        6.10       17.79     28.47 o
 -15   3  -4     1108.35     1117.52     97.18 o
 -13   3  -4      516.58      601.58     48.17 o
 -11   3  -4      406.97      433.36     28.86 o
  -9   3  -4     2040.82     2105.32     52.84 o
  -7   3  -4     6321.54     6053.81    157.10 o
  -5   3  -4     1350.38     1357.84     35.98 o
  -3   3  -4     3493.46     3277.20     67.02 o
  -1   3  -4    28506.20    28790.97    453.68 o
   1   3  -4     7238.37     6932.75     97.04 o
   3   3  -4     4523.33     4493.81     72.62 o
   5   3  -4     8551.35     8195.33    120.44 o
   7   3  -4     7048.67     6847.46     94.54 o
   9   3  -4     1395.54     1576.04     38.64 o
  11   3  -4      924.43      857.12     40.88 o
  13   3  -4     1759.06     1784.59     49.28 o
  15   3  -4       57.54       66.87     15.40 o
  17   3  -4      747.61      712.36     64.76 o
  19   3  -4      447.42      509.61     56.50 o
  21   3  -4      183.95      226.06     44.20 o
 -20   4  -4       93.98      135.71     51.53 o
 -18   4  -4       28.49       13.62     29.55 o
 -16   4  -4      175.23      107.08     43.33 o
 -14   4  -4      545.19      563.80     51.47 o
 -12   4  -4       19.48       29.62     13.97 o
 -10   4  -4        7.13        4.13      8.22 o
  -8   4  -4     1986.53     1850.23     57.23 o
  -6   4  -4     1917.38     1878.06     40.25 o
  -4   4  -4     2036.67     1986.10     43.81 o
  -2   4  -4     7578.05     7277.57    126.66 o
   0   4  -4    10948.78    10755.21    162.10 o
   2   4  -4     4547.97     4665.18     76.59 o
   4   4  -4     4313.92     4287.88     71.73 o
   6   4  -4     5252.72     5344.16     87.41 o
   8   4  -4     1014.24     1081.05     34.41 o
  10   4  -4      190.84      190.75     14.23 o
  12   4  -4     1475.15     1391.89     48.02 o
  14   4  -4     1109.10     1003.29     52.47 o
  16   4  -4      155.53      202.71     48.90 o
  18   4  -4      307.67      277.14     61.28 o
  20   4  -4      139.16       83.23     30.67 o
  22   4  -4       97.19       97.64     33.92 o
 -19   5  -4       43.01        7.58     35.90 o
 -17   5  -4      230.69      310.25     69.32 o
 -15   5  -4      157.66      205.08     66.07 o
 -13   5  -4       84.58       55.18     31.80 o
 -11   5  -4      193.33      212.42     30.35 o
  -9   5  -4      462.08      461.19     30.59 o
  -7   5  -4     5812.38     5887.16    118.01 o
  -5   5  -4     1200.83     1186.06     36.79 o
  -3   5  -4      630.03      607.05     20.79 o
  -1   5  -4      573.31      532.91     15.92 o
   1   5  -4      500.02      461.23     16.97 o
   3   5  -4     2855.83     2774.25     51.16 o
   5   5  -4     2658.63     2709.18     52.46 o
   7   5  -4     2287.76     2347.37     52.33 o
   9   5  -4     1072.96     1087.17     34.68 o
  11   5  -4      231.14      256.38     19.84 o
  13   5  -4      938.59      842.84     44.76 o
  15   5  -4      120.19      150.87     42.86 o
  17   5  -4      256.84      233.50     56.02 o
  19   5  -4      110.03       82.32     39.92 o
  21   5  -4        8.68       13.66     25.27 o
 -18   6  -4       42.14       74.02     30.91 o
 -16   6  -4       92.66       56.73     26.04 o
 -14   6  -4      773.05      851.26     83.71 o
 -12   6  -4      962.26     1011.17     64.54 o
 -10   6  -4       68.36       23.21     16.85 o
  -8   6  -4     5133.37     5200.81    126.23 o
  -6   6  -4      461.14      465.45     24.61 o
  -4   6  -4      836.88      866.85     27.73 o
  -2   6  -4     6624.02     6862.40    113.19 o
   0   6  -4     3429.84     3434.64     60.51 o
   2   6  -4     1857.16     1818.99     37.98 o
   4   6  -4     2224.23     2238.92     44.06 o
   6   6  -4     7034.42     7207.73    113.47 o
   8   6  -4      863.24      772.64     25.58 o
  10   6  -4      926.66      957.12     35.10 o
  12   6  -4     2381.10     2452.75     73.57 o
  14   6  -4       53.93       74.27     32.80 o
  16   6  -4      164.07      116.67     39.92 o
  18   6  -4      424.02      440.85     79.07 o
  20   6  -4      132.28      216.01     64.68 o
 -17   7  -4      141.51      122.26     35.08 o
 -15   7  -4        0.89        6.03     19.25 o
 -13   7  -4      738.00      838.17     64.97 o
 -11   7  -4      176.05       99.08     25.31 o
  -9   7  -4      491.22      536.22     40.14 o
  -7   7  -4     1084.60     1076.81     54.89 o
  -5   7  -4     1954.12     1999.17     49.21 o
  -3   7  -4     1146.94     1165.63     39.75 o
  -1   7  -4      454.49      467.48     21.18 o
   1   7  -4     1399.36     1421.68     34.69 o
   3   7  -4     2600.89     2596.66     57.28 o
   5   7  -4     1218.43     1215.67     46.19 o
   7   7  -4      280.93      281.56     19.77 o
   9   7  -4       48.33       14.20     12.95 o
  11   7  -4     1445.55     1434.70     54.53 o
  13   7  -4       15.12        1.22     15.37 o
  15   7  -4       53.19       40.70     31.57 o
  17   7  -4      193.41      120.08     45.03 o
  19   7  -4      141.06      198.37     60.66 o
 -16   8  -4       64.09       39.98     55.55 o
 -14   8  -4       43.29       42.52     26.42 o
 -12   8  -4      117.76       65.05     50.14 o
 -10   8  -4      236.96      208.27     34.74 o
  -8   8  -4      121.76      131.53     31.10 o
  -6   8  -4        9.63       -8.25     11.84 o
  -4   8  -4      311.02      272.51     28.01 o
  -2   8  -4      462.27      519.49     31.24 o
   0   8  -4      536.91      551.74     25.86 o
   2   8  -4     1167.02     1113.64     36.62 o
   4   8  -4       76.48       71.72     14.73 o
   6   8  -4      477.50      456.31     25.92 o
   8   8  -4      413.61      479.13     40.16 o
  10   8  -4       54.28       33.33     20.27 o
  12   8  -4      302.58      258.10     37.14 o
  14   8  -4      265.50      241.35     69.40 o
  16   8  -4       23.00       32.19     33.11 o
  18   8  -4       89.49       88.51     44.10 o
 -15   9  -4      177.44      223.84     43.51 o
 -13   9  -4      809.54      843.17    101.97 o
 -11   9  -4      327.55      343.21     66.85 o
  -9   9  -4      708.93      615.24     80.31 o
  -7   9  -4      541.20      494.70     69.79 o
  -5   9  -4       78.37        4.64     17.64 o
  -3   9  -4      998.15     1100.79     53.08 o
  -1   9  -4      285.87      260.97     29.07 o
   1   9  -4      751.08      602.44     40.21 o
   3   9  -4      131.83      116.07     18.89 o
   5   9  -4     1213.38     1365.20     52.88 o
   7   9  -4     1078.40     1040.58     62.87 o
   9   9  -4      486.23      505.37     69.01 o
  11   9  -4     1679.97     1816.01    126.73 o
  13   9  -4      540.03      558.45     76.60 o
  15   9  -4       21.36        8.20     28.47 o
 -14  10  -4      171.83      202.24     61.28 o
 -12  10  -4      146.31      197.60     56.63 o
 -10  10  -4       79.43      121.62     46.73 o
  -8  10  -4     1188.17     1007.35    102.75 o
  -6  10  -4      360.69      393.50     66.38 o
  -4  10  -4       50.73       48.43     29.40 o
  -2  10  -4      331.01      344.42     40.85 o
   0  10  -4      702.28      734.40     55.03 o
   2  10  -4       12.66       19.44     17.28 o
   4  10  -4      230.57      209.98     33.37 o
   6  10  -4      952.22      823.36     86.03 o
   8  10  -4      350.05      331.45     61.43 o
  10  10  -4      309.37      342.75     64.84 o
  12  10  -4      318.21      329.28     64.06 o
  14  10  -4      130.63       92.38     39.92 o
  16  10  -4       61.07       70.72     42.55 o
 -13  11  -4       10.42       28.32     38.68 o
 -11  11  -4        6.05       -3.40     30.33 o
  -9  11  -4       22.83       48.43     36.83 o
  -7  11  -4       66.49       92.53     40.54 o
  -5  11  -4      122.78       69.17     36.21 o
  -3  11  -4      153.23      196.73     43.56 o
  -1  11  -4       68.33       90.75     49.05 o
   1  11  -4      192.96      230.45     39.15 o
   3  11  -4      248.56      260.60     38.08 o
   5  11  -4        6.34       36.67     30.17 o
   7  11  -4      111.08      101.66     40.23 o
   9  11  -4       79.00       19.19     30.33 o
  11  11  -4       59.43        0.77     30.95 o
  13  11  -4       79.10       85.72     42.71 o
  15  11  -4       24.38       44.87     38.68 o
 -10  12  -4       28.90       18.88     31.88 o
  -8  12  -4      405.52      412.69     76.60 o
  -6  12  -4       49.62       60.50     41.32 o
  -4  12  -4       68.69       41.62     33.58 o
  -2  12  -4       35.19       20.72     21.70 o
   0  12  -4      210.17      171.48     34.61 o
   2  12  -4      136.11      104.79     29.43 o
   4  12  -4       96.92       62.20     34.82 o
   6  12  -4      707.32      587.08     83.25 o
   8  12  -4      183.19      204.72     55.71 o
  10  12  -4      211.91      258.26     63.44 o
  12  12  -4      341.79      372.45     75.82 o
  -9  13  -4      206.39      315.67     74.58 o
  -7  13  -4      278.32      424.29     81.55 o
  -5  13  -4       29.06       -5.73     30.79 o
  -3  13  -4      156.92      157.68     51.53 o
  -1  13  -4        6.26       -1.31     21.72 o
   1  13  -4       83.20       59.30     25.40 o
   3  13  -4       56.25       83.87     44.72 o
   5  13  -4      362.41      318.92     70.72 o
   7  13  -4      365.99      424.29     77.83 o
   9  13  -4      126.62      143.44     54.62 o
  11  13  -4      258.75      201.78     59.42 o
  -4  14  -4       40.27       46.27     41.01 o
  -2  14  -4       55.47       33.58     38.99 o
   0  14  -4       75.69        0.46     35.90 o
   2  14  -4       10.10      -19.81     28.94 o
   4  14  -4       31.40       70.72     43.02 o
   6  14  -4       12.42       15.78     33.11 o
 -21   1  -3      203.81      221.89     58.96 o
 -19   1  -3      290.69      257.92     42.51 o
 -17   1  -3       79.00       56.24     23.63 o
 -15   1  -3      293.87      283.25     63.60 o
 -13   1  -3     3222.19     3298.38    116.11 o
 -11   1  -3      415.70      387.53     24.12 o
  -9   1  -3     2883.37     2956.03     74.05 o
  -7   1  -3     2090.88     1897.65     44.05 o
  -5   1  -3     9321.27     9157.12    196.06 o
  -3   1  -3    17202.11    18494.61    396.25 o
  -1   1  -3     2559.80     2370.12     40.18 o
   1   1  -3    16042.54    16990.65    207.39 o
   3   1  -3     2326.86     2373.82     40.23 o
   5   1  -3     1932.20     1610.09     26.28 o
   7   1  -3     3140.68     3032.60     47.75 o
   9   1  -3     1852.31     1711.65     27.70 o
  11   1  -3    15371.86    15762.42    263.15 o
  13   1  -3      771.17      816.36     31.64 o
  15   1  -3      876.70      943.38     33.40 o
  17   1  -3      881.49      897.91     51.81 o
  19   1  -3      334.67      337.16     49.67 o
  21   1  -3      119.74       67.88     30.52 o
  23   1  -3       51.71       65.57     32.08 o
 -20   2  -3      111.75      119.30     49.05 o
 -18   2  -3      355.49      367.19     70.41 o
 -16   2  -3      121.60      139.82     29.83 o
 -14   2  -3     2132.51     2198.02     93.03 o
 -12   2  -3      951.82      946.15     41.81 o
 -10   2  -3     4157.49     4173.00     94.38 o
  -8   2  -3    15141.43    15504.53    315.30 o
  -6   2  -3     6612.30     6978.50    143.54 o
  -4   2  -3     2177.58     2266.00     58.47 o
  -2   2  -3     1851.47     1622.12     33.74 o
   0   2  -3    11116.41    10757.78    132.77 o
   2   2  -3     5368.74     6211.85     82.47 o
   4   2  -3     5034.64     4833.26     66.78 o
   6   2  -3    17371.46    17417.49    270.06 o
   8   2  -3     4264.42     4319.09     64.37 o
  10   2  -3     2182.95     2191.89     59.28 o
  12   2  -3     6004.65     6127.10    116.17 o
  14   2  -3      919.52     1026.98     40.98 o
  16   2  -3      545.60      529.07     36.15 o
  18   2  -3      265.02      307.25     35.52 o
  20   2  -3      234.48      230.37     47.44 o
  22   2  -3        5.03       77.68     45.49 o
 -21   3  -3       25.61       16.25     34.97 o
 -19   3  -3       34.92       26.46     34.20 o
 -17   3  -3      147.02      104.91     41.62 o
 -15   3  -3      116.29      104.90     27.15 o
 -13   3  -3       15.36        5.41     14.43 o
 -11   3  -3      212.55      233.19     18.80 o
  -9   3  -3     1347.23     1379.85     39.69 o
  -7   3  -3     3059.73     3100.63     90.91 o
  -5   3  -3     1423.70     1509.91     31.32 o
  -3   3  -3      202.71      189.10      9.86 o
  -1   3  -3      469.84      414.67     11.29 o
   1   3  -3      361.82      390.15     11.24 o
   3   3  -3     1503.77     1642.56     30.19 o
   5   3  -3     4021.25     4111.76     67.97 o
   7   3  -3     3076.82     3158.39     58.32 o
   9   3  -3      110.96      133.89     12.72 o
  11   3  -3      707.06      636.76     25.71 o
  13   3  -3      452.25      490.56     26.25 o
  15   3  -3      242.08      237.13     24.79 o
  17   3  -3      194.86      189.40     48.74 o
  19   3  -3       15.85       25.43     23.28 o
  21   3  -3        6.87       19.02     26.85 o
 -20   4  -3       29.44        5.42     35.28 o
 -18   4  -3      214.85      226.38     57.41 o
 -16   4  -3      120.86      111.71     28.65 o
 -14   4  -3      742.75      805.33     59.12 o
 -12   4  -3      151.84      152.65     22.73 o
 -10   4  -3       91.68       89.60     15.25 o
  -8   4  -3     3458.01     3417.57     87.67 o
  -6   4  -3      995.35      933.36     25.69 o
  -4   4  -3      721.13      713.38     19.97 o
  -2   4  -3     7429.06     7231.32    125.72 o
   0   4  -3    11301.59    11570.03    158.27 o
   2   4  -3      498.77      589.31     16.77 o
   4   4  -3     5330.65     5192.65     87.15 o
   6   4  -3     6341.82     5988.74     97.28 o
   8   4  -3      617.94      612.51     24.07 o
  10   4  -3      649.40      667.23     31.13 o
  12   4  -3     1818.23     1758.91     67.79 o
  14   4  -3      698.67      676.82     45.58 o
  16   4  -3      206.75      260.42     56.02 o
  18   4  -3      275.71      272.18     60.81 o
  20   4  -3      337.27      357.49     51.84 o
  22   4  -3       31.39       23.58     27.30 o
 -17   5  -3       88.63       72.19     28.17 o
 -15   5  -3     1202.73     1283.85     76.10 o
 -13   5  -3     1792.48     1848.48     86.21 o
 -11   5  -3     1558.89     1597.91     57.25 o
  -9   5  -3     2092.33     2126.64     65.60 o
  -7   5  -3     5669.94     5585.70    112.28 o
  -5   5  -3      952.70      893.48     30.07 o
  -3   5  -3      952.29      901.46     27.69 o
  -1   5  -3     7806.79     7787.37    117.81 o
   1   5  -3     2696.38     2630.62     44.81 o
   3   5  -3     1531.57     1507.89     34.11 o
   5   5  -3     8615.82     8412.43    145.75 o
   7   5  -3     4736.82     4798.75     97.12 o
   9   5  -3     1163.07     1210.70     57.89 o
  11   5  -3     1401.48     1447.80     61.30 o
  13   5  -3     1706.37     1734.69     62.80 o
  15   5  -3      170.53      162.01     45.65 o
  17   5  -3      145.64      143.13     47.50 o
  19   5  -3      537.13      687.97     95.01 o
  21   5  -3        0.06       -7.16     23.79 o
 -18   6  -3       34.36       29.73     26.63 o
 -16   6  -3       45.05       42.91     38.61 o
 -14   6  -3     1089.02     1048.94    117.21 o
 -12   6  -3      347.42      383.70     43.31 o
 -10   6  -3       89.43      107.26     25.90 o
  -8   6  -3      632.30      594.20     27.14 o
  -6   6  -3       46.33       49.00     10.12 o
  -4   6  -3     5596.84     5538.66    112.79 o
  -2   6  -3     2375.05     2383.14     57.75 o
   0   6  -3       41.77       35.96      6.01 o
   2   6  -3     1083.33     1009.02     26.34 o
   4   6  -3      726.33      700.23     23.01 o
   6   6  -3      594.96      598.41     23.08 o
   8   6  -3     1428.89     1438.48     39.63 o
  10   6  -3     1732.47     1763.52     68.63 o
  12   6  -3      792.77      768.67     90.87 o
  14   6  -3       41.34       54.78     29.86 o
  16   6  -3      117.17       74.58     35.74 o
  18   6  -3      163.98      193.27     53.69 o
  20   6  -3       73.52        7.12     33.11 o
 -19   7  -3       84.29       80.46     47.20 o
 -17   7  -3        1.86       -1.21     21.75 o
 -15   7  -3      165.35      115.82     31.89 o
 -13   7  -3       88.78      113.69     35.98 o
 -11   7  -3       72.54       89.56     34.51 o
  -9   7  -3      627.19      677.71     43.12 o
  -7   7  -3     1357.91     1450.20     57.55 o
  -5   7  -3      424.79      426.45     21.58 o
  -3   7  -3     1503.10     1450.49     44.69 o
  -1   7  -3     4303.18     4376.14     85.90 o
   1   7  -3     2623.96     2722.95     51.16 o
   3   7  -3      792.75      782.80     36.39 o
   5   7  -3     2378.25     2286.86     55.87 o
   7   7  -3       53.45       53.88     10.52 o
   9   7  -3      168.65      180.07     33.93 o
  11   7  -3      337.23      374.52     36.92 o
  13   7  -3      634.24      571.17     48.67 o
  15   7  -3      189.97      218.18     51.68 o
  17   7  -3      170.04      112.65     45.03 o
  19   7  -3      182.57      140.50     52.30 o
 -18   8  -3      126.51      170.38     42.80 o
 -16   8  -3       67.42       50.00     27.91 o
 -14   8  -3      406.64      400.15     82.63 o
 -12   8  -3      461.72      607.18     69.71 o
 -10   8  -3       42.71       54.76     20.84 o
  -8   8  -3      265.55      300.16     37.27 o
  -6   8  -3     2805.50     2700.52    216.40 o
  -4   8  -3      413.54      397.72     31.95 o
  -2   8  -3      932.49      956.78     36.91 o
   0   8  -3     2675.24     2745.26     63.42 o
   2   8  -3      709.28      732.88     29.14 o
   4   8  -3     3195.50     3280.17     74.52 o
   6   8  -3      718.89      858.31     32.93 o
   8   8  -3      402.30      363.16     45.74 o
  10   8  -3      786.32      825.13     53.22 o
  12   8  -3      411.98      479.96     45.73 o
  14   8  -3      363.80      296.24     54.55 o
  16   8  -3      134.64      175.01     51.22 o
  18   8  -3      485.29      437.44     80.46 o
 -17   9  -3      110.75       81.55     50.44 o
 -15   9  -3      107.69      114.92     34.83 o
 -13   9  -3        0.25        8.95     22.26 o
 -11   9  -3       50.02      -20.12     20.12 o
  -9   9  -3      152.79      177.48     48.12 o
  -7   9  -3      375.59      376.01     62.51 o
  -5   9  -3       27.21       -2.64     12.93 o
  -3   9  -3      320.13      356.88     32.54 o
  -1   9  -3      580.06      533.02     33.53 o
   1   9  -3      177.23      132.22     27.74 o
   3   9  -3       39.38       23.67     11.69 o
   5   9  -3      695.48      697.44     48.71 o
   7   9  -3      418.69      410.50     39.66 o
   9   9  -3       50.67       81.70     34.20 o
  11   9  -3      144.64      155.98     46.58 o
  13   9  -3      167.83      232.88     55.86 o
  15   9  -3      172.15      281.16     59.88 o
  17   9  -3        9.48        7.43     35.28 o
 -14  10  -3       39.18       92.84     47.97 o
 -12  10  -3      103.66      113.58     46.42 o
 -10  10  -3      117.50       49.67     32.96 o
  -8  10  -3        0.27       15.94     25.07 o
  -6  10  -3      611.33      629.47     78.76 o
  -4  10  -3       24.14       22.13     24.45 o
  -2  10  -3      320.62      294.05     47.04 o
   0  10  -3      797.03      881.07     81.39 o
   2  10  -3      168.04      120.82     38.99 o
   4  10  -3      623.81      589.05     47.97 o
   6  10  -3      261.11      289.36     55.71 o
   8  10  -3       84.37      105.38     39.30 o
  10  10  -3       95.07      145.45     45.65 o
  12  10  -3       21.41       12.22     30.48 o
  14  10  -3       88.14       84.64     43.02 o
  16  10  -3        2.97        2.32     31.10 o
 -13  11  -3       27.72       25.84     35.28 o
 -11  11  -3      106.83      106.31     46.42 o
  -9  11  -3       88.10       36.67     34.20 o
  -7  11  -3      290.79      443.63     74.89 o
  -5  11  -3      491.64      487.89     74.43 o
  -3  11  -3      270.13      243.46     47.20 o
  -1  11  -3     1450.23     1437.83     97.95 o
   1  11  -3      903.60      944.32     64.98 o
   3  11  -3      205.44      214.63     35.47 o
   5  11  -3     1646.87     1927.88    131.84 o
   7  11  -3      190.40      217.41     53.08 o
   9  11  -3        9.29       26.46     32.03 o
  11  11  -3        5.16       14.70     30.17 o
  13  11  -3      280.84      255.63     59.57 o
  15  11  -3        0.11       17.79     37.14 o
 -12  12  -3       18.58       -4.18     32.19 o
 -10  12  -3       13.71      -19.65     28.32 o
  -8  12  -3       20.13       16.09     30.95 o
  -6  12  -3      160.75      117.60     43.95 o
  -4  12  -3      311.53      355.90     66.38 o
  -2  12  -3      369.38      448.73    116.98 o
   0  12  -3      853.31      872.08     65.36 o
   2  12  -3      151.46      159.07     46.11 o
   4  12  -3      336.23      486.03     75.82 o
   6  12  -3       56.16       79.84     40.85 o
   8  12  -3       78.87       71.33     35.90 o
  10  12  -3       23.22       67.00     41.93 o
  12  12  -3       91.17       63.60     43.48 o
  -9  13  -3       39.57       28.16     36.52 o
  -7  13  -3       79.95       96.87     49.21 o
  -5  13  -3       35.93       20.89     32.19 o
  -3  13  -3       21.45       12.38     29.55 o
  -1  13  -3      116.15       95.96     30.89 o
   1  13  -3       45.53       66.85     37.14 o
   3  13  -3       30.15       39.30     34.04 o
   5  13  -3      140.09       64.99     40.70 o
   7  13  -3       83.16       54.93     41.32 o
   9  13  -3       58.49       75.36     43.33 o
  11  13  -3        9.57       17.95     35.74 o
  -6  14  -3      118.03       86.81     47.66 o
  -4  14  -3       25.21       14.08     32.96 o
  -2  14  -3      178.11      223.44     62.51 o
   0  14  -3      262.30      145.30     50.14 o
   2  14  -3      107.24       69.94     43.64 o
   4  14  -3      187.14      131.84     51.53 o
   6  14  -3      136.12      201.62     60.50 o
 -18   0  -2       58.31       56.32     38.53 o
 -16   0  -2      109.66       68.39     34.66 o
 -14   0  -2     1024.93     1070.32     85.72 o
 -12   0  -2     1421.68     1425.60     93.62 o
 -10   0  -2     1324.91     1429.70     64.75 o
  -8   0  -2     3382.72     3157.62     83.62 o
  -6   0  -2    21350.66    21466.49    626.82 o
  -4   0  -2     1351.52     1138.82     40.31 o
  -2   0  -2     9113.12     9292.86    182.00 o
   0   0  -2     4507.18     5057.27     89.08 o
   2   0  -2    14627.92    14819.86    304.96 o
   4   0  -2   159306.95   148628.95   2644.43 o
   6   0  -2     5639.83     5586.15    120.80 o
   8   0  -2    21961.17    23445.68    410.48 o
  10   0  -2     2047.50     2166.54     81.37 o
  12   0  -2     4888.76     4977.80    127.41 o
  14   0  -2     3016.21     3101.79     92.38 o
  16   0  -2      924.04      898.96     51.85 o
  18   0  -2     1346.14     1368.66    109.86 o
  20   0  -2      139.69      171.45     51.53 o
  22   0  -2      202.40      175.63     55.86 o
 -21   1  -2       59.95       88.03     30.75 o
 -19   1  -2       92.36       72.86     41.70 o
 -17   1  -2      153.62      136.73     66.31 o
 -15   1  -2      789.72      825.67     58.18 o
 -13   1  -2      554.98      584.91     35.40 o
 -11   1  -2      253.31      245.28     19.34 o
  -9   1  -2      607.20      584.11     24.24 o
  -7   1  -2     3086.12     2918.36     69.93 o
  -5   1  -2     5961.18     5885.01    144.86 o
  -3   1  -2     6940.98     6857.22    142.82 o
  -1   1  -2    22217.07    23060.51    330.68 o
   1   1  -2     5468.01     5661.77     67.02 o
   3   1  -2    11803.20    11858.07    161.79 o
   5   1  -2     4809.65     4552.47     61.08 o
   7   1  -2     3879.03     3971.08     58.85 o
   9   1  -2      341.28      437.80     11.64 o
  11   1  -2      554.09      558.10     27.07 o
  13   1  -2      788.29      751.47     30.04 o
  15   1  -2      219.22      213.80     18.24 o
  17   1  -2      158.54      143.43     41.98 o
  19   1  -2      227.54      221.58     39.22 o
  21   1  -2       39.76       23.73     38.84 o
  23   1  -2       56.61       54.20     30.49 o
 -20   2  -2       83.50       67.93     43.02 o
 -18   2  -2        6.10        5.11     26.92 o
 -16   2  -2       49.22       53.48     21.93 o
 -14   2  -2      886.12      919.68     44.27 o
 -12   2  -2      742.80      738.88     37.34 o
 -10   2  -2      488.45      534.33     25.33 o
  -8   2  -2      467.24      520.82     24.38 o
  -6   2  -2     2403.03     2343.74     59.60 o
  -4   2  -2     3030.72     3022.14     58.46 o
  -2   2  -2     1127.67     1182.21     26.51 o
   0   2  -2     9470.76     9364.12    116.36 o
   2   2  -2     5390.81     5341.97     73.00 o
   4   2  -2     2052.71     2233.39     37.06 o
   6   2  -2     2791.35     3001.06     52.85 o
   8   2  -2     2330.18     2367.15     42.25 o
  10   2  -2      995.33     1010.39     43.63 o
  12   2  -2      301.79      309.82     20.38 o
  14   2  -2      673.93      672.31     35.27 o
  16   2  -2      121.66      106.34     22.58 o
  18   2  -2      178.41      225.68     31.45 o
  20   2  -2       15.82       41.92     25.09 o
  22   2  -2       71.76      109.09     47.97 o
 -21   3  -2      166.76      135.09     50.75 o
 -19   3  -2      302.66      325.57     69.17 o
 -17   3  -2      304.60      364.41     67.93 o
 -15   3  -2     1087.30     1138.46     66.80 o
 -13   3  -2     1185.07     1265.99     78.99 o
 -11   3  -2     1090.82     1065.05     35.35 o
  -9   3  -2     2024.01     2085.26     51.06 o
  -7   3  -2     4638.87     4642.18    109.03 o
  -5   3  -2     6024.16     6153.60    107.90 o
  -3   3  -2     6250.08     6095.37    103.14 o
  -1   3  -2    27873.99    27153.35    357.64 o
   1   3  -2     7013.09     6684.15     92.01 o
   3   3  -2      969.06      737.15     17.24 o
   5   3  -2    18171.71    18605.95    262.31 o
   7   3  -2     2636.77     2543.83     55.50 o
   9   3  -2      136.49      143.19     13.61 o
  11   3  -2     1375.88     1460.28     47.14 o
  13   3  -2     3851.09     3749.08     94.64 o
  15   3  -2       44.54       16.87     11.52 o
  17   3  -2      151.84      215.24     51.53 o
  19   3  -2      918.78      977.55     78.45 o
  21   3  -2       44.26      102.44     47.81 o
 -20   4  -2      148.38      141.74     54.00 o
 -18   4  -2      309.65      266.61     62.20 o
 -16   4  -2      325.74      363.93     46.32 o
 -14   4  -2      580.46      494.31     53.23 o
 -12   4  -2      194.03      193.91     25.68 o
 -10   4  -2      221.40      226.22     21.28 o
  -8   4  -2      506.30      506.86     25.62 o
  -6   4  -2     2404.78     2360.31     46.06 o
  -4   4  -2     2914.91     2947.90     60.34 o
  -2   4  -2    13928.40    13891.54    209.53 o
   0   4  -2    15837.02    15251.51    194.36 o
   2   4  -2     5284.13     5015.86     80.71 o
   4   4  -2     4768.47     4683.76     82.42 o
   6   4  -2     1825.58     1735.77     35.07 o
   8   4  -2      165.92      156.95     14.04 o
  10   4  -2      402.05      432.69     31.06 o
  12   4  -2      270.98      259.04     28.08 o
  14   4  -2      201.80      209.86     28.64 o
  16   4  -2       27.87       12.84     22.28 o
  18   4  -2      377.67      406.50     73.50 o
  20   4  -2      432.11      523.34    137.33 o
  22   4  -2        1.37        5.13     26.36 o
 -19   5  -2       25.15       22.61     23.93 o
 -17   5  -2       39.74       16.29     32.19 o
 -15   5  -2      582.14      470.27     86.50 o
 -13   5  -2       79.27       85.62     38.45 o
 -11   5  -2     2911.29     2804.09     82.10 o
  -9   5  -2     1320.22     1288.24     47.79 o
  -7   5  -2      746.20      745.09     28.44 o
  -5   5  -2      698.55      674.72     25.43 o
  -3   5  -2       59.01       75.74      9.59 o
  -1   5  -2     1987.80     1825.97     36.65 o
   1   5  -2     1080.58     1115.61     27.69 o
   3   5  -2     3545.88     3788.94     68.20 o
   5   5  -2     4246.14     4348.88     82.42 o
   7   5  -2      340.81      372.24     20.58 o
   9   5  -2      229.36      205.16     19.20 o
  11   5  -2      341.72      303.14     42.49 o
  13   5  -2     1145.59     1177.02     51.07 o
  15   5  -2      317.93      333.46     60.50 o
  17   5  -2       73.45       39.46     32.80 o
  19   5  -2       30.29       51.22     36.36 o
  21   5  -2        4.33       -5.60     24.80 o
 -20   6  -2      267.83      110.48     51.22 o
 -18   6  -2       76.24       56.15     32.19 o
 -16   6  -2      168.60      191.53     37.68 o
 -14   6  -2      799.72      771.41     66.46 o
 -12   6  -2     1678.54     1771.62    119.15 o
 -10   6  -2     1085.04     1107.34     47.27 o
  -8   6  -2     1538.43     1577.32     46.67 o
  -6   6  -2     7537.31     7489.57    144.00 o
  -4   6  -2       36.45       33.94      8.37 o
  -2   6  -2     2434.62     2452.33     46.71 o
   0   6  -2     3343.39     3244.36     67.47 o
   2   6  -2     1301.03     1249.76     30.40 o
   4   6  -2     1347.13     1332.50     44.65 o
   6   6  -2     3794.77     3696.73     83.69 o
   8   6  -2     1928.94     1905.84     58.71 o
  10   6  -2      921.11      925.55     47.91 o
  12   6  -2     1628.21     1629.61     70.15 o
  14   6  -2      284.39      212.92     49.21 o
  16   6  -2       22.75       40.85     32.50 o
  18   6  -2      162.68       87.27     41.01 o
  20   6  -2      122.47       95.94     47.81 o
 -19   7  -2       86.19       43.65     29.12 o
 -17   7  -2       60.81       76.26     32.00 o
 -15   7  -2       14.32       -1.22     19.07 o
 -13   7  -2      464.62      474.55     70.41 o
 -11   7  -2       36.76       14.34     14.91 o
  -9   7  -2       97.66       66.87     17.29 o
  -7   7  -2     1186.67     1140.68     44.60 o
  -5   7  -2     1839.00     1806.50     51.66 o
  -3   7  -2      797.07      824.26     32.01 o
  -1   7  -2     2967.92     2762.30     57.96 o
   1   7  -2     2832.90     2942.23     51.74 o
   3   7  -2     2472.10     2445.61     54.25 o
   5   7  -2     1266.31     1222.01     42.20 o
   7   7  -2     1624.48     1542.48     58.04 o
   9   7  -2      836.78      840.40     46.88 o
  11   7  -2      770.27      845.00     51.32 o
  13   7  -2      229.11      222.05     49.52 o
  15   7  -2      232.37      283.64     61.59 o
  17   7  -2      506.19      632.41     89.13 o
  19   7  -2      185.04      104.45     48.12 o
 -18   8  -2       15.12       17.61     26.37 o
 -16   8  -2       72.77       68.35     36.36 o
 -14   8  -2      156.75      156.97     43.95 o
 -12   8  -2       70.30       30.85     21.20 o
 -10   8  -2       37.09       51.46     19.53 o
  -8   8  -2      190.29      214.84     27.85 o
  -6   8  -2      108.74       84.15     22.56 o
  -4   8  -2      457.92      502.71     30.04 o
  -2   8  -2     1644.53     1649.23     43.48 o
   0   8  -2      462.46      501.67     24.25 o
   2   8  -2      546.74      540.32     29.55 o
   4   8  -2      198.01      172.46     16.37 o
   6   8  -2      132.17      133.19     19.92 o
   8   8  -2      594.35      629.47     46.70 o
  10   8  -2      763.85      797.39     70.17 o
  12   8  -2       82.50       56.63     33.11 o
  14   8  -2       45.61       36.16     41.47 o
  16   8  -2       93.43      112.96     46.27 o
  18   8  -2       78.29       66.69     42.40 o
 -17   9  -2       79.17       67.07     43.79 o
 -15   9  -2       31.96       13.45     22.53 o
 -13   9  -2      809.84      749.58     64.96 o
 -11   9  -2      186.38      155.98     46.89 o
  -9   9  -2      361.05      291.68     58.18 o
  -7   9  -2     1828.61     1895.08    127.35 o
  -5   9  -2      440.05      354.85    120.54 o
  -3   9  -2      715.41      721.42     43.59 o
  -1   9  -2      301.35      363.29     27.87 o
   1   9  -2     1086.69     1180.42     56.04 o
   3   9  -2       20.84        9.87     10.42 o
   5   9  -2      807.18      768.12     49.01 o
   7   9  -2     2205.45     2219.35    158.97 o
   9   9  -2      601.37      483.87     65.30 o
  11   9  -2      870.05      767.19     82.94 o
  13   9  -2      424.95      391.33     65.45 o
  15   9  -2       24.06       13.62     30.64 o
  17   9  -2      125.35       69.94     42.40 o
 -16  10  -2       26.16       28.94     38.22 o
 -14  10  -2       78.00       51.22     38.53 o
 -12  10  -2      380.67      278.68     62.51 o
 -10  10  -2      381.15      373.69     66.54 o
  -8  10  -2      547.67      498.72     74.74 o
  -6  10  -2      318.51      335.78     60.04 o
  -4  10  -2        5.54       -0.62     21.97 o
  -2  10  -2      874.71      966.06    124.95 o
   0  10  -2      211.20      250.50     30.01 o
   2  10  -2      101.28       62.68     17.59 o
   4  10  -2      377.97      383.44     59.88 o
   6  10  -2     1360.57     1218.56     98.88 o
   8  10  -2      208.78      211.06     48.59 o
  10  10  -2      200.29      255.47     54.62 o
  12  10  -2      737.00      646.03     83.87 o
  14  10  -2      237.81      212.77     58.03 o
  16  10  -2       49.15       41.32     37.29 o
 -13  11  -2        9.00       -2.32     31.10 o
 -11  11  -2       97.96      109.40     45.96 o
  -9  11  -2      140.58      155.98     49.21 o
  -7  11  -2       92.52       87.89     37.91 o
  -5  11  -2      157.29      137.41     44.87 o
  -3  11  -2      202.46      236.48     37.04 o
  -1  11  -2      144.56      189.88     32.76 o
   1  11  -2       44.09       25.96     18.50 o
   3  11  -2       81.61       42.86     28.78 o
   5  11  -2      144.32      140.35     43.95 o
   7  11  -2       20.26       24.14     27.23 o
   9  11  -2      173.13      234.58     57.41 o
  11  11  -2       31.82       -8.51     27.85 o
  13  11  -2       42.61        7.12     33.27 o
  15  11  -2       11.82       -4.02     33.58 o
 -12  12  -2      178.45      101.51     48.59 o
 -10  12  -2       28.30       36.67     35.13 o
  -8  12  -2      350.41      416.09     74.58 o
  -4  12  -2       30.25       18.10     28.32 o
  -2  12  -2      629.95      664.77     57.62 o
   0  12  -2      186.57      157.76     33.08 o
   2  12  -2      415.20      375.55     65.92 o
   4  12  -2      124.85      131.06     44.41 o
   6  12  -2      459.14      561.39     79.84 o
   8  12  -2      137.80      122.55     47.50 o
  10  12  -2       14.74       10.37     30.64 o
  12  12  -2      261.89      312.26     69.79 o
  -9  13  -2       64.93       20.73     37.60 o
  -7  13  -2      394.18      430.48     81.08 o
  -5  13  -2       94.34      115.59     48.43 o
  -3  13  -2       45.31       16.40     29.40 o
  -1  13  -2       41.09       65.11     26.63 o
   1  13  -2      174.35      236.90     59.88 o
   3  13  -2       39.35       47.66     36.05 o
   5  13  -2      114.12       70.41     38.99 o
   7  13  -2      256.07      232.26     62.82 o
   9  13  -2      186.95      208.74     59.88 o
  11  13  -2      102.26       92.07     49.05 o
  -6  14  -2       99.83       21.97     38.07 o
  -4  14  -2      110.65       75.36     43.33 o
   0  14  -2       17.75       25.53     38.38 o
   2  14  -2       42.70       57.10     40.54 o
   4  14  -2       24.85       17.95     36.36 o
   6  14  -2       60.17       18.41     35.59 o
 -21   1  -1      180.29      180.48     37.47 o
 -19   1  -1       30.65       13.54     21.53 o
 -17   1  -1      267.44      386.95     58.34 o
 -15   1  -1      314.98      386.98     40.81 o
 -13   1  -1     4838.09     4892.21    124.76 o
 -11   1  -1      566.06      597.85     27.43 o
  -9   1  -1     1180.14     1178.28     35.98 o
  -7   1  -1    15074.54    14831.55    300.03 o
  -5   1  -1     4092.23     3980.26    108.81 o
  -3   1  -1    12560.07    14889.13    365.52 o
  -1   1  -1    17547.12    16907.90    265.16 o
   1   1  -1    12088.11    12146.32    182.01 o
   3   1  -1     9506.48     9601.24    132.01 o
   5   1  -1     5074.57     5191.58     80.09 o
   7   1  -1    33640.36    35199.48    563.87 o
   9   1  -1     3712.72     3677.55     65.40 o
  11   1  -1     1445.12     1384.02     53.27 o
  13   1  -1     1422.39     1402.32     42.32 o
  15   1  -1      897.87      888.06     41.98 o
  17   1  -1     1064.59     1097.81     54.05 o
  19   1  -1      237.44      209.71     45.80 o
  21   1  -1      124.04      151.82     38.14 o
 -22   2  -1       17.62      -14.70     31.88 o
 -20   2  -1      129.88      205.03     56.94 o
 -18   2  -1      831.97      872.18     65.64 o
 -16   2  -1      280.74      316.27     35.78 o
 -14   2  -1      989.55      969.84     45.11 o
 -12   2  -1     6196.11     6152.03    145.33 o
 -10   2  -1     1103.91     1055.74     35.82 o
  -8   2  -1     7002.21     7046.49    154.19 o
  -6   2  -1     3318.63     3215.20     94.51 o
  -4   2  -1     1086.19     1003.04     22.24 o
  -2   2  -1    15956.11    16343.30    251.25 o
   0   2  -1     2452.53     2160.52     36.03 o
   2   2  -1     7775.38     8376.49    110.59 o
   4   2  -1     3931.88     3792.31     55.30 o
   6   2  -1    13572.19    13382.13    196.81 o
   8   2  -1     4672.26     4591.52     78.13 o
  10   2  -1     2631.57     2728.12     68.69 o
  12   2  -1     5295.31     5307.66    144.21 o
  14   2  -1      884.68      887.41     39.40 o
  16   2  -1      174.64      158.41     22.35 o
  18   2  -1      165.83      248.18     31.79 o
  20   2  -1      181.46      207.04     56.94 o
  22   2  -1       27.05        9.28     37.45 o
 -21   3  -1       43.43       47.66     41.47 o
 -19   3  -1       45.45       21.97     30.79 o
 -17   3  -1      126.63      138.60     33.04 o
 -15   3  -1        6.03       -3.15     14.19 o
 -13   3  -1      418.68      380.21     31.58 o
 -11   3  -1     1590.75     1565.11     44.53 o
  -9   3  -1     2407.98     2494.53     63.95 o
  -7   3  -1      526.32      544.15     17.45 o
  -5   3  -1      159.60      175.60      9.40 o
  -3   3  -1      425.08      388.32     13.59 o
  -1   3  -1      724.53      780.09     15.32 o
   1   3  -1     4864.55     5438.16     79.42 o
   3   3  -1     5881.78     6089.36    102.44 o
   5   3  -1      737.91      746.29     17.92 o
   7   3  -1       73.85       69.73      6.83 o
   9   3  -1      328.33      327.78     23.82 o
  11   3  -1      906.75      868.82     40.28 o
  13   3  -1     1062.11      995.52     40.84 o
  15   3  -1      210.49      168.82     22.44 o
  17   3  -1       49.77       18.10     28.01 o
  19   3  -1       19.31        7.80     23.34 o
  21   3  -1       54.99       69.79     43.95 o
 -20   4  -1      145.08      105.53     45.96 o
 -18   4  -1      612.14      659.26     70.48 o
 -16   4  -1      286.09      279.89     70.72 o
 -14   4  -1      639.60      702.68     84.56 o
 -12   4  -1     1474.50     1557.54     61.35 o
 -10   4  -1      566.30      606.09     36.32 o
  -8   4  -1     2302.61     2367.62     66.12 o
  -6   4  -1     1894.17     1881.14     38.85 o
  -4   4  -1     7473.52     7541.80    135.14 o
  -2   4  -1    12321.23    12586.35    182.89 o
   0   4  -1     4818.50     4687.65     70.38 o
   2   4  -1     3064.02     2991.96     53.10 o
   4   4  -1      318.35      264.65     14.38 o
   6   4  -1     9467.15     9780.21    152.45 o
   8   4  -1      174.23      206.28     18.07 o
  10   4  -1      334.77      308.20     35.74 o
  12   4  -1     2580.87     2590.12    112.75 o
  14   4  -1      191.22      208.84     28.22 o
  16   4  -1       52.11       18.10     27.54 o
  18   4  -1      451.86      384.83     71.95 o
  20   4  -1      255.74      284.53     47.43 o
  22   4  -1       76.43      101.66     53.54 o
 -19   5  -1      622.71      718.29     93.31 o
 -17   5  -1      250.71      214.74     38.95 o
 -15   5  -1      204.83      225.82     61.51 o
 -13   5  -1     1588.80     1579.86     67.68 o
 -11   5  -1      801.52      736.77     37.49 o
  -9   5  -1     1854.43     1870.91     59.23 o
  -7   5  -1     3691.45     3693.29     80.97 o
  -5   5  -1     3697.12     3699.28     70.72 o
  -3   5  -1     2070.52     1989.84     49.33 o
  -1   5  -1     2463.39     2161.19     43.17 o
   1   5  -1     6745.39     6553.42    104.14 o
   3   5  -1       74.22       85.29      8.28 o
   5   5  -1     2094.46     2069.65     46.09 o
   7   5  -1     3776.12     3718.09     97.02 o
   9   5  -1      202.87      203.29     23.11 o
  11   5  -1     2665.93     2803.30    121.01 o
  13   5  -1     1679.94     1766.96     64.63 o
  15   5  -1      340.23      263.21     54.93 o
  17   5  -1      363.22      398.76     71.33 o
  19   5  -1       96.80      113.58     46.58 o
  21   5  -1       36.93       36.99     28.57 o
 -20   6  -1       19.03       26.06     27.92 o
 -18   6  -1      176.60       96.36     36.29 o
 -16   6  -1       22.00       74.21     27.15 o
 -14   6  -1      101.88       93.59     29.94 o
 -12   6  -1     1588.87     1721.95     70.36 o
 -10   6  -1      174.81      157.50     21.78 o
  -8   6  -1     3138.68     3255.02     76.79 o
  -6   6  -1     2908.33     2940.58     69.22 o
  -4   6  -1     1262.62     1311.06     38.48 o
  -2   6  -1      298.24      285.83     12.39 o
   0   6  -1      810.13      730.79     24.62 o
   2   6  -1      105.64      104.53     10.77 o
   4   6  -1      102.85       99.96     13.54 o
   6   6  -1     2012.83     2014.90     63.83 o
   8   6  -1     2393.72     2496.60     88.18 o
  10   6  -1      919.28      927.39     47.78 o
  12   6  -1      347.52      345.65     35.72 o
  14   6  -1      463.94      463.75     67.31 o
  16   6  -1      739.92      744.14     90.99 o
  18   6  -1        4.47       14.85     30.48 o
  20   6  -1       24.35       17.33     35.74 o
 -19   7  -1      194.87      142.81     37.81 o
 -17   7  -1       35.77        3.42     21.22 o
 -15   7  -1      303.62      240.73     41.15 o
 -13   7  -1      855.26      873.80     64.16 o
 -11   7  -1      292.83      281.58     64.37 o
  -9   7  -1       41.50       25.08     12.44 o
  -7   7  -1     1289.30     1309.39     42.31 o
  -5   7  -1     2156.92     2185.65     72.32 o
  -3   7  -1      109.73      112.12     15.99 o
  -1   7  -1     2012.61     2014.45     45.89 o
   1   7  -1     4970.06     4873.64     79.14 o
   3   7  -1     1878.76     1824.46     49.42 o
   5   7  -1     1498.77     1402.86     53.96 o
   7   7  -1      756.28      754.79     32.57 o
   9   7  -1      313.39      313.30     31.21 o
  11   7  -1      151.79      153.13     39.37 o
  13   7  -1       82.54       91.61     33.11 o
  15   7  -1      110.12      103.83     39.46 o
  17   7  -1      302.18      239.84     62.51 o
  19   7  -1      167.85      107.54     47.20 o
 -18   8  -1       39.02       45.06     28.15 o
 -16   8  -1       22.42       16.06     23.63 o
 -14   8  -1      450.97      438.64     51.48 o
 -12   8  -1      212.48      290.80     60.50 o
 -10   8  -1      157.01       68.27     51.45 o
  -8   8  -1      670.12      699.08     57.50 o
  -6   8  -1     1638.68     1659.59     82.29 o
  -4   8  -1      460.28      463.99     26.60 o
  -2   8  -1     1087.95     1091.97     34.67 o
   0   8  -1     6006.90     6094.50    113.60 o
   2   8  -1     2438.44     2444.76     58.70 o
   4   8  -1      941.28      905.37     44.81 o
   6   8  -1     2325.00     2386.43     81.79 o
   8   8  -1      684.85      733.94     50.45 o
  10   8  -1      153.39      172.44     30.18 o
  12   8  -1      456.32      589.71     72.57 o
  14   8  -1      962.86      900.89     94.39 o
  16   8  -1      200.35      209.05     53.85 o
  18   8  -1      225.65      254.39     65.14 o
 -17   9  -1       62.22       43.98     28.70 o
 -15   9  -1       61.43       19.08     51.76 o
 -13   9  -1       89.58       82.32     40.39 o
 -11   9  -1      305.45      316.59     62.05 o
  -9   9  -1      450.01      493.46     71.33 o
  -7   9  -1       13.98       -0.62     18.72 o
  -5   9  -1      287.21      224.03     45.65 o
  -3   9  -1      363.33      319.71     29.81 o
  -1   9  -1      317.66      345.51     27.12 o
   1   9  -1       27.67       22.10     12.63 o
   3   9  -1      474.49      468.18     38.10 o
   5   9  -1      310.11      339.13     46.83 o
   7   9  -1      111.29      168.81     40.08 o
  15   9  -1        1.46        0.31     20.48 o
  17   9  -1       60.87       25.84     39.15 o
 -16  10  -1       37.93      -10.06     29.71 o
 -14  10  -1       36.97       39.30     37.45 o
 -12  10  -1       20.03       18.57     29.55 o
 -10  10  -1      211.88      278.06     59.11 o
  -8  10  -1       41.16        1.08     20.89 o
  -6  10  -1      492.52      561.08     73.35 o
  -4  10  -1      149.59      109.71     35.28 o
  -2  10  -1      247.48      245.14     30.54 o
   0  10  -1     1147.30     1161.65     54.76 o
   2  10  -1      133.53      131.53     29.89 o
   4  10  -1      523.28      668.83     57.07 o
   6  10  -1      286.19      212.61     47.35 o
   8  10  -1       15.62        8.20     26.31 o
  10  10  -1      125.03       66.07     34.51 o
  12  10  -1       15.37       15.32     28.01 o
  14  10  -1      204.90      190.95     53.54 o
  16  10  -1        0.69       12.53     36.83 o
 -13  11  -1       41.78       41.78     36.36 o
 -11  11  -1       50.43       65.92     39.61 o
  -9  11  -1       83.23       24.91     28.32 o
  -7  11  -1      311.25      445.96     73.35 o
  -5  11  -1      831.06      899.49     93.31 o
  -3  11  -1     1145.26     1500.03    111.10 o
  -1  11  -1     1443.00     1588.87     78.39 o
   1  11  -1     1013.04     1052.06     89.59 o
   3  11  -1      134.83      114.35     39.46 o
   5  11  -1      827.46      824.45     89.59 o
   7  11  -1      254.29      329.59     61.43 o
   9  11  -1       38.26       -2.32     26.92 o
  11  11  -1      183.13      262.90     58.80 o
  13  11  -1      285.60      405.88     76.13 o
  15  11  -1       65.57       59.88     41.47 o
 -12  12  -1       29.98       68.86     43.79 o
 -10  12  -1       22.70      -13.15     28.47 o
  -8  12  -1      152.18      168.51     52.46 o
  -6  12  -1       80.38      100.43     40.85 o
  -4  12  -1      384.67      411.45     68.86 o
  -2  12  -1      132.85      139.22     38.92 o
   0  12  -1      218.85      225.92     54.31 o
   2  12  -1      588.79      584.29     77.52 o
   4  12  -1        6.34        2.17     23.83 o
   6  12  -1      199.33      221.89     55.55 o
   8  12  -1       26.74        9.13     31.88 o
  10  12  -1       22.27      -13.15     28.78 o
  12  12  -1        6.46       30.02     37.60 o
  -9  13  -1       11.77      -19.50     29.09 o
  -7  13  -1       52.24       57.56     39.46 o
  -5  13  -1       54.71       -0.93     31.41 o
  -3  13  -1       12.20       37.14     35.44 o
  -1  13  -1       74.55       65.61     40.85 o
   1  13  -1       99.88       63.75     37.60 o
   3  13  -1       77.30       18.41     34.51 o
   5  13  -1      102.42       76.44     42.86 o
   7  13  -1        7.80       -4.33     30.79 o
   9  13  -1        5.58       -7.74     29.25 o
  11  13  -1       35.79       29.25     40.39 o
  -6  14  -1      303.74      318.14     68.86 o
  -4  14  -1       75.64       72.88     43.33 o
   0  14  -1      315.73      264.45     67.00 o
   2  14  -1       66.29       97.64     45.34 o
   4  14  -1       45.16       93.77     45.80 o
   6  14  -1       87.47      116.98     49.83 o
 -22   0   0       48.01       55.24     42.40 o
 -18   0   0      135.53      149.32     45.03 o
 -16   0   0      661.78      716.13     78.61 o
 -14   0   0     3883.11     4097.17    137.57 o
 -12   0   0      308.25      315.62     29.87 o
 -10   0   0     1943.08     2114.88     60.96 o
  -8   0   0     3904.77     4012.40    108.83 o
  -6   0   0     9537.58     9212.70    276.31 o
  -4   0   0    35254.80    35357.61   1068.47 o
  -2   0   0    12531.80    13078.82    299.01 o
   2   0   0    12401.90    12794.19    255.32 o
   4   0   0    37257.57    37749.35    837.40 o
   6   0   0     9396.07     9134.07    219.63 o
   8   0   0     4623.68     4758.67    116.70 o
  10   0   0     1557.09     1723.05    104.53 o
  12   0   0      320.98      317.99     49.83 o
  14   0   0     4246.46     4470.46    119.74 o
  16   0   0      643.23      656.43    119.61 o
  18   0   0      158.36      173.31     50.44 o
  20   0   0     1130.99     1220.57    117.76 o
  22   0   0       69.08      123.02     51.53 o
 -21   1   0       85.31       79.50     29.90 o
 -19   1   0      507.47      469.81     57.56 o
 -17   1   0       81.17       89.24     55.32 o
 -15   1   0      136.49      133.69     21.50 o
 -13   1   0      104.06       88.40     16.08 o
 -11   1   0      659.04      638.39     26.94 o
  -9   1   0      122.53      144.17      8.23 o
  -7   1   0     1082.88     1141.50     29.84 o
  -5   1   0    11089.64    11512.68    212.45 o
  -3   1   0       10.24       58.06      3.80 o
  -1   1   0     8467.63     8364.59     93.66 o
   1   1   0     7966.00     7890.63    101.91 o
   3   1   0       28.69       47.94      3.64 o
   5   1   0    10545.40    11215.40    175.11 o
   7   1   0      832.82      960.92     25.58 o
   9   1   0      191.90      212.77     18.21 o
  11   1   0      523.42      435.77     39.33 o
  13   1   0      116.64       93.15     17.74 o
  15   1   0      170.41      171.98     22.54 o
  17   1   0       61.02      133.56     30.34 o
  19   1   0      504.68      469.44     63.29 o
  21   1   0       77.27       30.65     24.79 o
 -22   2   0        7.87       36.52     36.52 o
 -20   2   0      113.65      111.26     43.64 o
 -18   2   0      132.43       90.80     27.63 o
 -16   2   0      211.33      150.35     24.18 o
 -14   2   0      673.01      701.27     40.81 o
 -12   2   0      219.88      218.62     22.13 o
 -10   2   0      275.48      310.86     19.43 o
  -8   2   0     2812.11     2671.25     53.03 o
  -6   2   0     3366.79     3326.43     71.19 o
  -4   2   0      484.67      546.79     15.33 o
  -2   2   0     1133.26     1121.04     22.44 o
   0   2   0     9777.47    10513.51    146.57 o
   2   2   0      974.06     1010.77     17.13 o
   4   2   0      455.85      544.08     14.69 o
   6   2   0     3428.80     3396.01     65.67 o
   8   2   0     2803.79     2625.90     60.97 o
  10   2   0      217.31      253.73     18.88 o
  12   2   0      227.17      192.95     22.17 o
  14   2   0      753.85      828.77     44.61 o
  16   2   0      182.33      208.80     33.46 o
  18   2   0      109.42       79.47     28.18 o
  20   2   0      127.79       25.22     38.53 o
  22   2   0        5.79       30.64     38.68 o
 -21   3   0      159.31      146.54     54.00 o
 -17   3   0      264.10      281.28     41.24 o
 -15   3   0      274.51      325.31     41.78 o
 -13   3   0      970.01      988.06     43.70 o
 -11   3   0     1958.68     2024.43     51.43 o
  -9   3   0     1133.28     1117.46     29.82 o
  -7   3   0     4027.48     3885.61     63.02 o
  -5   3   0    15042.63    14357.38    243.84 o
  -3   3   0     6998.20     7001.51    115.41 o
  -1   3   0    17212.44    17509.62    235.99 o
   1   3   0    18040.24    18206.87    232.39 o
   3   3   0     6874.26     6862.17     95.67 o
   5   3   0    14353.53    13965.45    209.44 o
   7   3   0     3963.94     3849.50     77.03 o
   9   3   0     1492.87     1446.38     49.27 o
  11   3   0     1795.19     1843.90     65.24 o
  13   3   0      907.06      928.35     45.87 o
  15   3   0      397.46      346.21     35.83 o
  17   3   0      219.81      230.56     55.86 o
  19   3   0     1006.35     1034.27    111.10 o
  21   3   0      163.31      151.18     55.24 o
 -20   4   0      201.62      211.68     60.35 o
 -18   4   0      344.26      253.42     71.49 o
 -16   4   0      288.57      296.60     40.84 o
 -14   4   0      127.73       78.56     21.83 o
 -12   4   0      656.46      677.49     40.80 o
 -10   4   0      108.04      107.77     15.34 o
  -8   4   0      377.54      354.20     13.57 o
  -6   4   0     6419.91     6323.38    103.09 o
  -4   4   0     8162.34     7841.26    139.85 o
  -2   4   0     1351.96     1111.12     22.54 o
   0   4   0     3410.36     2956.45     49.35 o
   2   4   0     1215.04      982.70     24.12 o
   4   4   0     7482.57     7375.97    126.77 o
   6   4   0     5844.74     5820.72     97.93 o
   8   4   0      350.51      350.44     26.19 o
  10   4   0       72.22       62.52     17.36 o
  12   4   0      649.80      523.83     48.78 o
  14   4   0      191.38      241.58     38.03 o
  16   4   0      366.87      330.52     62.05 o
  18   4   0      307.84      247.89     61.74 o
  20   4   0      210.70      192.80     58.49 o
 -21   5   0       15.16       23.06     38.53 o
 -19   5   0      464.53      462.99     66.92 o
 -17   5   0        0.72       -2.52     18.62 o
 -15   5   0      517.89      503.66     64.14 o
 -13   5   0      578.84      558.39     41.32 o
 -11   5   0      846.21      773.83     43.89 o
  -9   5   0     1545.48     1526.24     43.35 o
  -7   5   0      227.07      220.17     16.21 o
  -5   5   0      496.04      424.16     18.53 o
  -3   5   0      521.97      516.10     14.50 o
  -1   5   0     4508.48     4901.19     84.00 o
   1   5   0     4626.77     4981.02     83.87 o
   3   5   0      568.86      546.44     19.40 o
   5   5   0      484.43      417.24     19.92 o
   7   5   0      252.91      261.92     21.44 o
   9   5   0     1604.92     1668.24     64.82 o
  11   5   0      798.10      826.05     59.29 o
  13   5   0      575.75      622.37     46.86 o
  15   5   0      504.79      434.50     68.86 o
  17   5   0        1.60        8.67     28.32 o
  19   5   0      451.36      405.41     78.61 o
  21   5   0       13.93        2.92     24.66 o
 -20   6   0       41.13       61.63     31.89 o
 -18   6   0      476.25      450.74     55.47 o
 -16   6   0       35.99       25.86     39.46 o
 -14   6   0     1070.71     1133.97     68.33 o
 -12   6   0     1094.65     1042.32     52.28 o
 -10   6   0     1019.18      967.48     41.43 o
  -8   6   0     1912.41     1971.13     54.22 o
  -6   6   0     2581.45     2622.91     85.50 o
  -4   6   0      352.08      389.24     26.10 o
  -2   6   0     1631.78     1615.66     41.15 o
   0   6   0     4253.78     4260.92     89.88 o
   2   6   0     1958.95     1957.38     41.55 o
   4   6   0      318.11      314.39     21.36 o
   6   6   0     2557.71     2569.76     76.61 o
   8   6   0     2154.64     2091.95     78.12 o
  10   6   0      787.71      779.00     79.61 o
  12   6   0     1010.27     1012.10     71.14 o
  14   6   0     1019.15     1111.17     95.16 o
  16   6   0       14.44        8.05     28.16 o
  18   6   0      447.74      406.19     77.37 o
  20   6   0       43.34       94.39     48.43 o
 -19   7   0      112.85      104.24     34.33 o
 -17   7   0       13.09        8.42     21.95 o
 -15   7   0      420.38      429.63     51.81 o
 -13   7   0      921.73      929.19     65.76 o
 -11   7   0      118.01      118.82     23.23 o
  -9   7   0      757.35      692.09     36.99 o
  -7   7   0     3175.17     3212.24     94.85 o
  -5   7   0     1728.43     1666.17     56.45 o
  -3   7   0      346.81      351.11     17.92 o
  -1   7   0     5062.73     4877.49     87.16 o
   1   7   0     4933.01     4825.22     90.15 o
   3   7   0      314.29      267.02     23.84 o
   5   7   0     1672.95     1621.16     58.96 o
   7   7   0     3245.11     3298.54    109.83 o
   9   7   0      724.90      760.15     47.96 o
  11   7   0      107.93      147.66     42.40 o
  13   7   0     1059.30     1059.18     89.28 o
  15   7   0      482.69      569.44     79.84 o
  17   7   0       10.38       -0.46     30.79 o
  19   7   0      143.07       79.23     45.96 o
 -18   8   0       62.75       76.80     32.40 o
 -16   8   0       35.04       28.96     32.80 o
 -14   8   0       89.13       84.43     28.45 o
 -12   8   0      150.51      151.63     30.74 o
 -10   8   0        4.06        8.20     15.45 o
  -8   8   0      220.38      238.26     47.74 o
  -6   8   0     1340.11     1228.00     68.55 o
  -4   8   0      759.71      747.26     31.96 o
  -2   8   0      340.88      327.20     26.71 o
   0   8   0        0.34        4.78      6.50 o
   2   8   0      308.70      292.63     21.71 o
   4   8   0      754.28      811.86     41.34 o
   6   8   0     1345.55     1313.83     55.49 o
   8   8   0      220.59      276.95     41.91 o
  10   8   0        3.05       11.46     14.62 o
  12   8   0      154.58      125.80     41.01 o
  14   8   0       92.46       82.78     38.53 o
  16   8   0       38.09       38.22     36.21 o
  18   8   0       63.24       30.33     39.15 o
 -17   9   0      153.16      111.56     43.79 o
 -15   9   0      131.04       97.65     30.47 o
 -13   9   0      577.92      464.68     79.69 o
 -11   9   0      565.35      699.57     85.42 o
  -9   9   0      174.00      203.94     46.73 o
  -7   9   0     2096.10     1934.57    117.21 o
  -5   9   0      285.15      246.39     36.90 o
  -3   9   0      221.85      230.92     18.64 o
  -1   9   0      511.77      536.59     36.15 o
   1   9   0      613.55      549.82     43.05 o
   3   9   0      291.60      311.74     44.03 o
   5   9   0      336.65      352.45     46.42 o
   7   9   0     2196.28     1908.08    150.56 o
  15   9   0      131.24      152.88     50.75 o
  17   9   0      114.08       67.78     42.86 o
 -16  10   0        0.95      -15.94     28.94 o
 -14  10   0      121.50       98.26     43.64 o
 -12  10   0      479.61      461.12     78.45 o
 -10  10   0      557.87      576.86     80.93 o
  -8  10   0      651.36      756.98     86.65 o
  -6  10   0      891.86      908.16     88.36 o
  -4  10   0      673.49      513.27     66.69 o
  -2  10   0      619.65      617.62     46.85 o
   0  10   0      258.09      266.78     30.17 o
   2  10   0      749.57      688.28     92.92 o
   4  10   0      703.74      770.13     97.64 o
  14  10   0      120.37      190.95     55.86 o
  16  10   0        7.44        9.90     32.96 o
 -15  11   0       42.66        3.71     33.27 o
 -13  11   0       49.84       55.09     40.39 o
 -11  11   0       35.24       83.09     41.93 o
  -9  11   0       82.22      105.07     42.71 o
  -7  11   0       62.29       47.20     32.34 o
  -5  11   0       90.86       34.20     31.41 o
  -3  11   0       90.45       82.78     34.97 o
  -1  11   0       44.65       37.19     20.36 o
   1  11   0       51.02       65.45     34.20 o
   3  11   0       78.40       54.93     30.79 o
   5  11   0      106.61      143.91     42.86 o
   7  11   0       54.04       21.66     28.01 o
   9  11   0       66.04       96.40     41.16 o
  11  11   0       27.31       16.71     31.26 o
  13  11   0       45.90       47.20     38.53 o
  15  11   0       36.98       41.78     38.38 o
 -12  12   0      256.34      196.83     60.35 o
 -10  12   0      204.57      159.23     52.46 o
  -8  12   0      135.72      140.04     48.43 o
  -6  12   0      473.87      365.49     68.55 o
  -4  12   0       41.77       96.87     39.77 o
  -2  12   0      139.20      152.11     31.67 o
   0  12   0        1.21      -21.82     22.75 o
   2  12   0      189.57      134.47     43.95 o
   4  12   0       19.90       29.25     32.50 o
   6  12   0      418.97      548.39     80.31 o
   8  12   0      174.40      166.34     51.37 o
  10  12   0      206.31      303.29     67.47 o
  12  12   0      233.97      330.06     71.80 o
  -9  13   0      166.98      138.49     49.67 o
  -7  13   0      227.16      228.86     59.88 o
  -5  13   0      132.77      126.11     44.72 o
  -3  13   0        9.98       10.06     28.16 o
  -1  13   0       62.80       85.72     41.78 o
   1  13   0       86.68       94.24     44.26 o
   3  13   0       27.95       61.74     38.38 o
   5  13   0      159.21      187.70     54.78 o
   7  13   0      236.22      197.29     57.72 o
   9  13   0      189.02      220.04     62.05 o
  -6  14   0       42.09       31.41     38.38 o
   0  14   0        0.11      -12.69     29.71 o
   2  14   0        9.68       29.25     35.13 o
   4  14   0       75.67      135.09     52.61 o
   6  14   0       47.16       70.41     47.20 o
 -21   1   1       90.60       58.26     29.17 o
 -19   1   1      225.16      229.18     39.23 o
 -17   1   1     1250.01     1253.70     56.42 o
 -15   1   1      843.54      961.32     53.16 o
 -13   1   1     1327.98     1346.75     44.23 o
 -11   1   1     1566.32     1463.34     52.35 o
  -9   1   1     3712.76     3683.80     68.61 o
  -7   1   1    32397.60    34254.88    724.47 o
  -5   1   1     5361.64     5480.04    104.21 o
  -3   1   1     9549.45     9521.73    150.90 o
  -1   1   1    12936.97    12948.38    168.38 o
   1   1   1    18076.66    17884.77    223.16 o
   3   1   1    13501.65    15966.93    259.12 o
   5   1   1     4380.92     4264.18     69.53 o
   7   1   1    15357.24    15510.21    276.39 o
   9   1   1     1065.70     1085.43     42.62 o
  11   1   1      673.32      737.67     46.19 o
  13   1   1     4825.09     4975.59    185.53 o
  15   1   1      373.55      406.46     36.97 o
  17   1   1      192.78      215.12     37.18 o
  19   1   1       46.03       52.12     26.48 o
  21   1   1      216.74      195.30     43.56 o
 -22   2   1       36.65       65.30     42.71 o
 -20   2   1      196.03      147.16     50.75 o
 -18   2   1      206.01      244.89     31.40 o
 -16   2   1      273.73      272.83     38.16 o
 -14   2   1      848.09      885.51     48.79 o
 -12   2   1     5443.28     5241.96    128.15 o
 -10   2   1     2558.37     2606.15     57.68 o
  -8   2   1     4196.50     4166.40     81.54 o
  -6   2   1    13441.53    13286.06    211.96 o
  -4   2   1     3641.96     3479.20     68.43 o
  -2   2   1     6790.24     7372.28    110.83 o
   0   2   1     2355.58     2074.20     31.88 o
   2   2   1    17403.71    17633.34    211.91 o
   4   2   1      933.27      868.21     19.51 o
   6   2   1     3605.07     3398.72     71.64 o
   8   2   1     7330.80     7257.71    140.92 o
  10   2   1     1038.44     1012.17     47.60 o
  12   2   1     5862.21     6029.07    201.27 o
  14   2   1      858.89      880.96     46.54 o
  16   2   1      297.61      234.16     46.65 o
  18   2   1      722.99      950.20     95.86 o
  20   2   1      144.28      151.64     52.77 o
  22   2   1       34.45       52.46     44.26 o
 -21   3   1       58.18       45.65     39.46 o
 -19   3   1       21.32       21.01     22.32 o
 -17   3   1       58.02       25.06     19.74 o
 -15   3   1      230.87      234.25     35.59 o
 -13   3   1     1124.33     1054.10     57.37 o
 -11   3   1      918.68      854.71     33.52 o
  -9   3   1      308.57      332.49     15.55 o
  -7   3   1       51.87       44.63      5.05 o
  -5   3   1      719.84      693.37     25.00 o
  -3   3   1     5672.46     6038.45     88.88 o
  -1   3   1     4804.76     5325.56     80.14 o
   1   3   1      781.82      832.18     16.83 o
   3   3   1      447.52      424.55     11.68 o
   5   3   1      152.27      154.42      9.20 o
   7   3   1      556.34      564.40     18.95 o
   9   3   1     2405.49     2540.13     71.12 o
  11   3   1     1564.19     1553.38     57.21 o
  13   3   1      416.00      429.00     35.73 o
  15   3   1        7.19        9.06     17.36 o
  17   3   1      137.36      149.63     46.58 o
  19   3   1       38.95      -22.44     28.32 o
  21   3   1       45.17        0.31     34.04 o
 -20   4   1      263.06      226.37     42.26 o
 -18   4   1      492.97      486.97     54.53 o
 -16   4   1       38.05       13.41     18.75 o
 -14   4   1      168.55      171.44     30.03 o
 -12   4   1     2646.17     2618.43     93.79 o
 -10   4   1      271.06      304.00     22.94 o
  -8   4   1      172.78      193.31     12.52 o
  -6   4   1     9735.25     9947.41    158.67 o
  -4   4   1      437.60      380.43     17.40 o
  -2   4   1     2927.67     2943.81     49.41 o
   0   4   1     4311.63     4254.50     73.70 o
   2   4   1    12936.97    12991.90    191.56 o
   4   4   1     7017.79     7097.19    114.88 o
   6   4   1     1712.51     1689.34     35.97 o
   8   4   1     2578.32     2620.16     81.92 o
  10   4   1      547.23      579.97     43.44 o
  12   4   1     1327.67     1332.44     75.65 o
  14   4   1      697.92      761.23     62.25 o
  16   4   1      347.62      300.19     61.43 o
  18   4   1      628.08      647.12     89.75 o
  20   4   1      159.59      122.71     49.98 o
 -21   5   1       29.66       55.83     30.25 o
 -19   5   1       80.27      114.14     33.82 o
 -17   5   1      439.04      337.47     46.31 o
 -15   5   1      233.00      222.23     35.78 o
 -13   5   1     1768.72     1761.63     70.31 o
 -11   5   1     2735.95     2748.89     88.38 o
  -9   5   1      125.49      112.00     13.56 o
  -7   5   1     3754.62     3716.44     80.03 o
  -5   5   1     2037.33     1968.83     49.37 o
  -3   5   1        7.01       16.62      5.29 o
  -1   5   1     6028.83     6126.05    111.23 o
   1   5   1     2482.95     2170.56     43.70 o
   3   5   1     2238.62     2161.37     46.28 o
   5   5   1     3309.68     3278.94     73.95 o
   7   5   1     3994.60     3791.78    112.66 o
   9   5   1     2015.58     2005.04     73.80 o
  11   5   1      588.73      684.77     55.82 o
  13   5   1     1562.76     1698.86     75.47 o
  17   5   1      194.81      217.72     56.94 o
  19   5   1      549.44      486.19     83.71 o
  21   5   1       90.44      119.77     57.10 o
 -20   6   1       21.36       32.01     26.37 o
 -18   6   1        8.55       21.54     24.12 o
 -16   6   1      777.44      886.15     70.72 o
 -14   6   1      445.42      483.65     49.61 o
 -12   6   1      394.44      471.80     37.69 o
 -10   6   1      956.32      977.15     34.84 o
  -8   6   1     2407.13     2460.84     62.29 o
  -6   6   1     1864.79     1898.25     50.51 o
  -4   6   1       76.18       86.45      6.95 o
  -2   6   1      122.60      109.75      9.97 o
   0   6   1      741.22      719.34     26.66 o
   2   6   1      289.75      297.55     16.59 o
   4   6   1     1336.86     1353.44     48.44 o
   6   6   1     3037.18     2945.97     84.56 o
   8   6   1     3166.69     3296.84    107.93 o
  10   6   1      226.55      236.25     36.58 o
  12   6   1     1677.54     1651.21    242.94 o
  16   6   1       14.57       32.80     30.33 o
  18   6   1      169.77       77.99     43.64 o
  20   6   1       26.80       20.43     38.68 o
 -19   7   1      183.39      127.98     36.44 o
 -17   7   1      326.01      365.39     51.79 o
 -15   7   1       75.62       67.94     25.97 o
 -13   7   1       55.07       82.99     25.02 o
 -11   7   1      205.35      173.43     25.43 o
  -9   7   1      303.77      307.02     26.04 o
  -7   7   1      739.41      704.39     30.27 o
  -5   7   1     1541.16     1489.44     51.70 o
  -3   7   1     2095.11     2061.96     51.89 o
  -1   7   1     4956.59     4907.91     98.08 o
   1   7   1     2099.04     2051.79     59.75 o
   3   7   1       78.97       62.83     15.72 o
   5   7   1     1916.92     1911.82     66.84 o
   7   7   1     1157.02     1110.39     56.67 o
   9   7   1       28.12       26.66     14.47 o
  11   7   1      241.93      278.75     44.70 o
  15   7   1      332.95      322.16     65.14 o
  17   7   1       51.85       20.12     34.82 o
  19   7   1      205.00      114.51     51.84 o
 -18   8   1      225.33      229.27     46.12 o
 -16   8   1      179.17      221.96     41.85 o
 -14   8   1      836.85      883.97     67.83 o
 -12   8   1      462.71      465.46     47.59 o
 -10   8   1      220.24      214.97     32.65 o
  -8   8   1      652.10      684.87     55.27 o
  -6   8   1     2293.43     2288.56     99.55 o
  -4   8   1     1194.92     1209.05     39.73 o
  -2   8   1     2555.47     2505.19     57.96 o
   0   8   1     5858.21     5780.32    139.46 o
   2   8   1     1245.06     1221.11     60.86 o
   4   8   1      410.97      431.48     32.19 o
   6   8   1     1611.59     1702.53     81.57 o
   8   8   1      726.85      787.56    131.68 o
  10   8   1      159.74      127.91     32.74 o
  12   8   1      248.39      240.31     52.92 o
  14   8   1      517.69      585.22     79.84 o
  16   8   1        7.41        0.00     30.95 o
  18   8   1       26.64       14.08     34.66 o
 -17   9   1       61.27       73.44     32.32 o
 -15   9   1        5.01       13.61     22.19 o
 -13   9   1      292.12      240.77     57.25 o
 -11   9   1      303.53      335.47     63.75 o
  -9   9   1       18.86       18.72     23.21 o
  -7   9   1      111.63      123.98     28.47 o
  -5   9   1      330.69      364.25     41.77 o
  -3   9   1      419.37      435.21     29.39 o
  -1   9   1        9.27       13.62     11.38 o
   1   9   1      352.16      322.94     60.35 o
   3   9   1      363.87      335.48     73.19 o
   5   9   1      249.13      224.51     41.01 o
   7   9   1       30.34       38.23     22.96 o
  15   9   1       66.69       76.60     43.95 o
  17   9   1       74.11       67.93     43.48 o
 -16  10   1        0.58      -25.07     25.07 o
 -14  10   1      184.31       62.05     39.92 o
 -12  10   1       17.21       38.22     34.97 o
 -10  10   1      144.46       24.60     26.77 o
  -8  10   1       13.34       27.39     25.07 o
  -6  10   1      303.28      353.27     59.42 o
  -4  10   1      575.85      555.46     64.45 o
  -2  10   1      126.52       91.18     23.39 o
   0  10   1     1146.76     1256.64     70.45 o
   2  10   1      252.76      295.70     65.30 o
   4  10   1      122.87      122.71     48.74 o
  16  10   1       42.26       24.14     36.98 o
 -15  11   1       45.04        6.19     33.89 o
 -13  11   1      272.38      237.68     63.60 o
 -11  11   1      218.23      142.98     47.50 o
  -9  11   1       41.63       14.39     27.70 o
  -7  11   1      341.35      372.76     66.54 o
  -5  11   1      946.64      990.79     93.77 o
  -3  11   1      165.10      181.82     44.87 o
  -1  11   1      888.36      887.42     84.95 o
   1  11   1     1499.45     1469.86    108.78 o
   3  11   1     1084.41     1474.04    108.63 o
  13  11   1       46.06       71.80     42.55 o
 -12  12   1        5.93       19.96     33.89 o
 -10  12   1       10.52       17.49     30.95 o
  -8  12   1       30.23       -1.55     27.85 o
  -6  12   1      206.82      181.20     49.21 o
  -4  12   1       21.99       49.98     32.03 o
  -2  12   1      643.38      488.51     68.39 o
   0  12   1      166.97      112.96     41.93 o
   2  12   1      149.27       91.14     41.32 o
   4  12   1      305.85      216.94     54.47 o
   6  12   1       50.35       19.19     28.01 o
   8  12   1      118.28      137.10     47.50 o
  10  12   1       11.77       12.22     29.71 o
  12  12   1       34.01       28.94     37.14 o
 -11  13   1       42.35       71.80     46.58 o
  -9  13   1        5.26       32.96     36.36 o
  -7  13   1        4.80       25.69     34.97 o
  -5  13   1      110.45       57.56     37.91 o
  -1  13   1       90.46      114.51     43.17 o
   1  13   1       79.21       77.68     38.68 o
   3  13   1       11.00        4.80     29.40 o
   5  13   1       49.02       58.49     40.39 o
   7  13   1       49.22       74.43     44.10 o
   9  13   1       14.71       -3.87     34.35 o
   0  14   1      292.01      248.05     62.82 o
   2  14   1      130.83      214.62     59.26 o
   4  14   1       56.22       18.57     36.67 o
   6  14   1      292.92      218.49     60.04 o
 -22   0   2      177.12      144.68     51.84 o
 -20   0   2      123.17      126.73     46.73 o
 -18   0   2     1420.67     1418.33    109.09 o
 -16   0   2      784.84      843.50     57.05 o
 -14   0   2     2568.16     2759.55    104.31 o
 -12   0   2     4784.21     5093.82    150.55 o
 -10   0   2     2371.04     2346.51     82.59 o
  -8   0   2    22852.34    23865.71    523.64 o
  -6   0   2     5763.31     5678.20    173.00 o
  -4   0   2   165224.02   144486.77   3078.20 o
  -2   0   2    14498.23    15399.89    275.30 o
   0   0   2     5597.83     6045.83     89.91 o
   2   0   2     8720.57     8973.94    181.65 o
   4   0   2      909.04      841.50     29.32 o
   6   0   2    20625.60    21059.03    492.08 o
   8   0   2     3213.99     3058.32    101.58 o
  10   0   2     1508.05     1602.78     97.64 o
  12   0   2     1609.66     1743.44    111.10 o
  14   0   2     1078.23     1231.72     99.50 o
  16   0   2      183.21      123.89     28.87 o
  18   0   2       53.94       64.53     36.05 o
  20   0   2      857.80      700.04     92.22 o
  22   0   2       25.95       24.29     40.54 o
 -21   1   2       27.23       18.94     24.56 o
 -19   1   2      226.18      227.77     38.67 o
 -17   1   2      135.25      131.52     30.89 o
 -15   1   2      166.87      133.29     21.97 o
 -13   1   2      722.93      704.24     36.67 o
 -11   1   2      416.12      513.93     29.40 o
  -9   1   2      403.84      485.93     16.35 o
  -7   1   2     3511.55     3681.83     90.52 o
  -5   1   2     5133.36     4890.37     78.49 o
  -3   1   2    11684.03    11677.41    154.31 o
  -1   1   2     5118.92     5297.99     69.28 o
   1   1   2    22492.94    23095.41    299.17 o
   3   1   2     6468.51     6547.84    106.48 o
   5   1   2     5415.57     5566.96     91.62 o
   7   1   2     2923.83     2837.20     67.37 o
   9   1   2      534.13      517.85     29.66 o
  11   1   2      219.56      152.30     32.73 o
  13   1   2      558.96      568.19    113.58 o
  15   1   2      900.89     1037.41    125.72 o
  17   1   2      171.04      164.04     32.89 o
  19   1   2       97.90       73.69     27.74 o
  21   1   2       61.35       87.46     33.48 o
 -22   2   2       58.98       10.68     38.38 o
 -20   2   2        9.96       34.19     23.11 o
 -18   2   2      190.22      176.07     27.02 o
 -16   2   2      133.52      135.44     22.24 o
 -14   2   2      593.61      646.61     38.37 o
 -12   2   2      353.69      361.88     26.72 o
 -10   2   2     1034.50     1054.05     30.39 o
  -8   2   2     2194.75     2240.84     48.95 o
  -6   2   2     2576.33     2788.73     52.88 o
  -4   2   2     2249.75     2393.05     46.52 o
  -2   2   2     5223.91     5263.83     77.84 o
   0   2   2     9263.58     9208.68    128.94 o
   2   2   2     1277.69     1389.43     20.84 o
   4   2   2     3261.52     3206.99     53.17 o
   6   2   2     2383.81     2303.43     67.82 o
   8   2   2      473.72      504.19     27.41 o
  10   2   2      506.09      485.25     38.53 o
  12   2   2      767.89      827.87     53.01 o
  14   2   2      820.60      828.67     66.14 o
  16   2   2       43.07       44.56     28.47 o
  18   2   2        5.87        4.11     20.23 o
  20   2   2       92.95       50.75     39.61 o
 -21   3   2       36.19       37.60     38.53 o
 -19   3   2      863.66      826.85     68.33 o
 -17   3   2      127.25      105.51     28.32 o
 -15   3   2       39.13       40.23     20.42 o
 -13   3   2     3709.61     3764.32    128.78 o
 -11   3   2     1535.24     1517.61     51.60 o
  -9   3   2      263.60      251.26     15.11 o
  -7   3   2     2782.45     2759.37     48.16 o
  -5   3   2    18809.88    19368.24    298.98 o
  -3   3   2      889.48      700.17     17.28 o
  -1   3   2     6905.31     6614.65     97.55 o
   1   3   2    28367.08    27511.51    389.56 o
   3   3   2     6184.20     5950.39     94.16 o
   5   3   2     5242.13     5598.47     99.80 o
   7   3   2     4682.99     4685.40    101.39 o
   9   3   2     2093.17     2096.67     63.44 o
  11   3   2      875.01      945.28     47.89 o
  13   3   2     1158.40     1206.06     53.25 o
  15   3   2     1315.61     1241.69     77.41 o
  17   3   2      326.55      432.80     73.81 o
  19   3   2      256.17      370.29     76.29 o
  21   3   2      206.29      361.78     77.68 o
 -22   4   2        7.43       -7.43     33.73 o
 -20   4   2      432.68      356.50     51.16 o
 -18   4   2      339.78      346.94     47.35 o
 -16   4   2       43.14       12.84     15.32 o
 -14   4   2      146.60      117.88     26.04 o
 -12   4   2      267.06      259.87     33.94 o
 -10   4   2      428.77      414.68     25.77 o
  -8   4   2      176.61      212.20     13.26 o
  -6   4   2     1791.77     1609.97     36.74 o
  -4   4   2     4716.97     4449.90     75.29 o
  -2   4   2     4917.26     4729.60     80.29 o
   0   4   2    15875.18    15244.04    225.64 o
   2   4   2    13860.79    13625.42    218.64 o
   4   4   2     2659.63     2644.71     50.16 o
   6   4   2     2179.29     2163.69     43.29 o
   8   4   2      536.73      491.34     27.29 o
  10   4   2      153.00      148.46     20.99 o
  12   4   2      123.82      158.68     30.42 o
  14   4   2      646.20      612.10     56.08 o
  18   4   2      308.75      319.22     67.47 o
  20   4   2      160.82      132.15     53.54 o
 -21   5   2        4.45       30.33     26.80 o
 -19   5   2       23.24      -10.28     20.47 o
 -17   5   2       79.16       58.54     25.13 o
 -15   5   2      347.00      378.71     44.86 o
 -13   5   2     1152.74     1209.59     56.45 o
 -11   5   2      340.57      343.60     30.06 o
  -9   5   2      209.39      191.10     15.69 o
  -7   5   2      307.60      312.80     18.42 o
  -5   5   2     4182.59     4312.47     89.38 o
  -3   5   2     3449.35     3803.45     72.14 o
  -1   5   2     1061.45     1121.60     29.57 o
   1   5   2     2091.76     1954.56     39.92 o
   3   5   2       61.60       61.48      7.84 o
   5   5   2      689.07      715.28     27.35 o
   7   5   2      709.81      746.19     39.48 o
   9   5   2     1382.35     1388.20     59.09 o
  11   5   2     2908.09     2909.74     99.77 o
  13   5   2       67.74       69.20     20.95 o
  17   5   2       31.01        3.87     25.53 o
  19   5   2       18.92       38.53     38.38 o
 -20   6   2       91.55       89.40     33.17 o
 -18   6   2      218.55      211.18     41.11 o
 -16   6   2       52.52       43.99     22.21 o
 -14   6   2      197.78      244.08     37.81 o
 -12   6   2     1636.63     1640.07     67.37 o
 -10   6   2     1019.30     1026.40     36.21 o
  -8   6   2     1679.06     1721.09     49.50 o
  -6   6   2     3730.21     3698.67     80.58 o
  -4   6   2     1473.48     1469.66     38.17 o
  -2   6   2      962.82      969.50     33.03 o
   0   6   2     3185.38     3217.64     72.35 o
   2   6   2     2392.74     2310.81     67.40 o
   4   6   2       58.71       53.69     15.59 o
   6   6   2     7421.07     7301.08    172.83 o
   8   6   2     1596.64     1582.22     67.05 o
  10   6   2     1223.50     1369.08     62.89 o
  12   6   2     1445.38     1528.23     72.83 o
  16   6   2      134.21      142.67     46.89 o
  18   6   2       45.38       26.00     39.15 o
  20   6   2      284.97      292.76     69.63 o
 -19   7   2      195.28      211.99     43.66 o
 -17   7   2      528.34      608.01     62.49 o
 -15   7   2      208.94      322.98     44.97 o
 -13   7   2      228.46      220.81     34.73 o
 -11   7   2      910.74     1031.83     50.46 o
  -9   7   2      955.77      975.77     41.33 o
  -7   7   2     1487.34     1477.22     45.63 o
  -5   7   2     1522.93     1503.97     50.37 o
  -3   7   2     2653.80     2674.67     60.91 o
  -1   7   2     2804.23     2888.28     61.86 o
   1   7   2     3001.28     2966.42     85.76 o
   3   7   2     1036.85     1010.83     41.94 o
   5   7   2     1967.96     1966.40     65.53 o
   7   7   2     1146.80     1078.01     55.42 o
   9   7   2      132.65       67.89     23.85 o
  11   7   2       88.04       56.19     25.25 o
  15   7   2       22.30        7.58     26.92 o
  17   7   2       35.52       10.06     27.85 o
  19   7   2      107.21       55.71     43.33 o
 -18   8   2       76.89       41.65     26.62 o
 -16   8   2       95.02       84.99     29.54 o
 -14   8   2       45.02       20.62     20.26 o
 -12   8   2       81.26       54.79     22.02 o
 -10   8   2      751.40      667.26     58.22 o
  -8   8   2      594.69      661.53    122.09 o
  -6   8   2      150.18      146.01     27.02 o
  -4   8   2      198.23      197.03     16.73 o
  -2   8   2      516.12      487.23     26.56 o
   0   8   2      462.69      475.24     33.03 o
   2   8   2     1644.09     1548.92     68.14 o
   4   8   2      452.91      501.93     44.40 o
   6   8   2      110.83      126.32     29.25 o
   8   8   2      193.74      246.27     39.83 o
  10   8   2       35.50       25.53     32.96 o
  14   8   2      162.26       66.38     36.21 o
  16   8   2       70.03       13.77     31.41 o
  18   8   2       14.96       28.16     39.15 o
 -17   9   2      156.37      135.38     38.23 o
 -15   9   2       30.45       31.10     33.42 o
 -13   9   2      385.24      421.20     73.66 o
 -11   9   2      950.23      945.76     96.40 o
  -9   9   2      536.32      570.67     72.42 o
  -7   9   2     2003.27     2016.57    127.27 o
  -5   9   2      763.95      700.92     54.58 o
  -3   9   2        2.09       -0.29      9.14 o
  -1   9   2      920.97     1039.85     59.99 o
   1   9   2      315.16      281.93     57.25 o
   3   9   2      884.41      844.77     64.94 o
   5   9   2      449.70      532.44    100.12 o
   7   9   2     1892.30     2134.82    110.83 o
  13   9   2      769.83      720.15     88.82 o
  15   9   2       26.28       35.28     40.08 o
  17   9   2       55.44       47.81     46.58 o
 -16  10   2       70.10      132.46     53.69 o
 -14  10   2      272.70      330.21     68.39 o
 -12  10   2      773.89      763.32     95.32 o
 -10  10   2      224.88      188.63     49.83 o
  -8  10   2      214.99      162.94     46.11 o
  -6  10   2     1360.78     1475.12    105.69 o
  -4  10   2      359.25      416.62     59.73 o
  -2  10   2       49.04       56.54     16.54 o
   0  10   2      295.04      297.25     60.66 o
   2  10   2     1010.79     1199.99    110.48 o
   4  10   2        1.97      -13.62     29.55 o
 -15  11   2       11.35       34.04     38.22 o
 -13  11   2       41.11        9.75     31.72 o
 -11  11   2       24.94       20.89     28.63 o
  -9  11   2      158.33      195.90     51.84 o
  -7  11   2       25.98       23.06     28.94 o
  -5  11   2      137.28      108.78     41.16 o
  -3  11   2       63.34       49.98     30.79 o
  -1  11   2       46.98       36.05     28.63 o
   1  11   2      128.77       61.28     29.40 o
 -12  12   2      252.84      260.58     65.14 o
 -10  12   2       25.18        6.81     31.10 o
  -8  12   2       99.41       98.41     41.32 o
  -6  12   2      390.95      311.18     63.29 o
  -4  12   2       91.00       90.52     36.67 o
   0  12   2      165.77      132.46     42.71 o
   2  12   2      675.57      661.97     80.77 o
   4  12   2       15.43      -15.32     22.59 o
   6  12   2      154.76      157.99     48.12 o
  10  12   2       37.25       36.67     38.53 o
  12  12   2      157.03      129.52     53.08 o
 -11  13   2      120.44      138.34     51.99 o
  -9  13   2      187.42      201.16     59.11 o
  -7  13   2      205.33      285.03     66.54 o
  -1  13   2      122.72       62.67     36.83 o
   1  13   2       48.90       75.36     38.99 o
   3  13   2       64.65       90.52     43.95 o
   5  13   2      125.23       86.65     46.11 o
   7  13   2      405.91      466.54     82.01 o
   9  13   2       87.03       79.38     46.73 o
   0  14   2       21.81       49.05     38.84 o
   2  14   2        3.10      -13.15     29.40 o
   4  14   2      131.63      136.79     52.92 o
   6  14   2      109.25       66.69     45.65 o
 -23   1   3       58.32       60.35     44.10 o
 -21   1   3       96.76       63.35     27.12 o
 -19   1   3      333.89      295.58     42.77 o
 -17   1   3      949.42     1008.96     51.11 o
 -15   1   3      803.91      823.05     43.31 o
 -13   1   3      808.69      823.18     38.78 o
 -11   1   3    15909.52    16280.43    325.78 o
  -9   1   3     1782.79     1694.88     38.04 o
  -7   1   3     3185.45     3137.37     65.61 o
  -5   1   3     2055.69     1684.17     29.13 o
  -3   1   3     2906.25     2892.04     39.13 o
  -1   1   3    14773.54    16299.04    214.96 o
   1   1   3     2296.34     2167.48     31.39 o
   3   1   3    18747.17    19763.71    267.32 o
   5   1   3     9269.24     9078.33    185.23 o
   7   1   3     1988.59     1785.90     46.68 o
   9   1   3     3262.45     3213.51     88.51 o
  11   1   3      374.64      414.23     36.76 o
  13   1   3     3114.18     3226.83    127.35 o
  15   1   3      223.87      270.92     58.65 o
  17   1   3       71.26       15.01     27.39 o
  19   1   3      276.90      349.05    105.76 o
  21   1   3      164.77       84.18     47.66 o
 -22   2   3        9.83        8.82     34.20 o
 -20   2   3      177.61      194.55     30.81 o
 -18   2   3      300.42      329.86     34.58 o
 -16   2   3      692.00      642.51     41.41 o
 -14   2   3      913.26      886.31     42.95 o
 -12   2   3     5966.03     5913.97    142.71 o
 -10   2   3     2257.76     2280.91     51.75 o
  -8   2   3     4043.04     4106.68     68.37 o
  -6   2   3    16914.33    17055.66    273.10 o
  -4   2   3     4601.57     4463.18     65.71 o
  -2   2   3     4870.04     5690.48     92.61 o
   0   2   3    10574.56    10312.70    146.70 o
   2   2   3     1695.54     1490.26     23.75 o
   4   2   3     2343.11     2356.21     51.70 o
   6   2   3     6195.79     6350.31    148.71 o
   8   2   3    15820.89    15832.08    364.51 o
  10   2   3     4079.18     4080.35    141.53 o
  12   2   3      891.97      904.85     55.68 o
  14   2   3     2185.96     2346.56    124.56 o
  16   2   3      117.76       81.86     34.51 o
  18   2   3      275.69      326.19     68.08 o
  20   2   3      105.68      125.18     50.60 o
 -21   3   3        9.64      -10.26     23.98 o
 -19   3   3       12.29       -0.91     17.94 o
 -17   3   3      206.09      202.53     60.58 o
 -15   3   3      272.70      282.12     36.61 o
 -13   3   3      469.76      437.85     39.81 o
 -11   3   3      659.46      607.40     44.12 o
  -9   3   3      106.19      105.54      7.31 o
  -7   3   3     3044.32     3113.11     55.08 o
  -5   3   3     3887.76     3966.66     62.38 o
  -3   3   3     1431.14     1535.07     31.08 o
  -1   3   3      383.37      419.27     12.39 o
   1   3   3      507.41      442.34     11.57 o
   3   3   3      218.98      206.24      8.81 o
   5   3   3     1487.93     1556.29     34.05 o
   7   3   3     3172.38     3098.16     83.08 o
   9   3   3     1411.10     1401.85     49.00 o
  11   3   3      192.59      195.84     23.37 o
  13   3   3       20.33       19.69     19.81 o
  15   3   3      112.03       65.49     30.10 o
  19   3   3       32.58        6.03     33.11 o
  21   3   3       28.91       -0.15     33.42 o
 -22   4   3       51.27       19.83     26.04 o
 -20   4   3      300.62      289.30     66.85 o
 -18   4   3      259.59      261.74     67.70 o
 -16   4   3      283.45      312.67     42.11 o
 -14   4   3      686.63      669.26     71.33 o
 -12   4   3     1606.65     1713.95    103.82 o
 -10   4   3      824.36      852.68     28.12 o
  -8   4   3      478.94      445.49     21.16 o
  -6   4   3     6534.19     6323.95    104.95 o
  -4   4   3     5292.91     5317.21     86.74 o
  -2   4   3      662.26      725.54     20.34 o
   0   4   3    11523.61    11682.13    185.79 o
   2   4   3     7511.28     7269.97    114.90 o
   4   4   3      527.28      535.48     15.52 o
   6   4   3      985.10      965.31     28.46 o
   8   4   3     3626.55     3637.22     95.12 o
  10   4   3      119.07      127.32     35.68 o
  12   4   3       87.20       87.51     24.10 o
  14   4   3      878.65      933.73    119.15 o
  18   4   3      167.09       51.53     37.29 o
  20   4   3       19.81        3.56     37.29 o
 -21   5   3        3.82      -10.67     22.42 o
 -19   5   3      523.07      502.62     58.56 o
 -17   5   3      212.46      277.83     50.75 o
 -15   5   3      244.51      280.18     52.46 o
 -13   5   3     1513.57     1511.12     92.15 o
 -11   5   3     1490.68     1524.31     47.34 o
  -9   5   3     1002.90     1064.81     35.68 o
  -7   5   3     4212.25     4234.64     91.37 o
  -5   5   3     8503.11     8563.83    135.18 o
  -3   5   3     1343.80     1339.91     35.77 o
  -1   5   3     2453.65     2431.15     52.70 o
   1   5   3     7840.72     7595.17    131.34 o
   3   5   3     1062.63     1054.84     28.30 o
   5   5   3      854.96      873.74     31.98 o
   7   5   3     5494.93     5467.43    153.60 o
   9   5   3     2200.60     2133.48    123.58 o
  11   5   3     1460.66     1478.04     65.97 o
  13   5   3     1763.57     1655.70    183.44 o
  19   5   3      162.86      128.43     53.54 o
 -20   6   3       83.46       55.46     28.81 o
 -18   6   3      181.17      149.86     39.92 o
 -16   6   3      136.66      151.10     38.07 o
 -14   6   3       52.38       41.18     20.79 o
 -12   6   3      883.65      861.84     47.04 o
 -10   6   3     1746.47     1695.64     71.11 o
  -8   6   3     1336.49     1330.19     41.83 o
  -6   6   3      508.99      505.53     23.63 o
  -4   6   3      749.51      690.95     24.68 o
  -2   6   3     1024.09      992.75     32.62 o
   0   6   3       65.85       47.29      8.84 o
   2   6   3     2536.99     2509.73     65.25 o
   4   6   3     5967.38     5678.17    136.42 o
   6   6   3       27.54       27.16     11.80 o
   8   6   3      731.21      775.78     43.71 o
  10   6   3       60.08       64.23     18.86 o
  12   6   3      329.95      355.44     46.53 o
  18   6   3       34.24        4.02     32.50 o
 -19   7   3      159.95      140.24     36.84 o
 -17   7   3      147.41      120.25     31.97 o
 -15   7   3      151.62      105.95     29.13 o
 -13   7   3      574.51      602.70     52.30 o
 -11   7   3      412.20      378.81     34.46 o
  -9   7   3      218.26      213.41     22.15 o
  -7   7   3       39.36       31.45     11.03 o
  -5   7   3     2597.75     2464.14     60.82 o
  -3   7   3      891.97      862.02     34.96 o
  -1   7   3     2472.04     2589.71     71.06 o
   1   7   3     4303.61     4314.01    131.92 o
   3   7   3     1507.66     1468.92     53.81 o
   5   7   3      374.80      372.52     28.89 o
   7   7   3     1333.10     1355.20     63.90 o
   9   7   3      676.49      632.93    108.55 o
  11   7   3       86.86       54.31     34.97 o
  17   7   3        6.61       13.31     31.88 o
 -18   8   3      508.95      463.75     84.80 o
 -16   8   3      147.10      144.85     34.80 o
 -14   8   3      279.79      292.06     42.62 o
 -12   8   3      427.59      505.75     48.64 o
 -10   8   3      914.57     1017.48     65.45 o
  -8   8   3      288.50      300.33     40.85 o
  -6   8   3      829.71      930.71     48.54 o
  -4   8   3     3562.87     3544.83     83.19 o
  -2   8   3      679.38      690.30     30.28 o
   0   8   3     2541.51     2584.11     95.25 o
   2   8   3      977.35      933.13     50.99 o
   4   8   3      420.95      442.47     37.40 o
   6   8   3     2476.02     2638.66    119.97 o
   8   8   3      256.17      252.38     58.49 o
  16   8   3      100.78       57.87     40.39 o
  18   8   3      114.27      128.74     55.55 o
 -17   9   3       19.40       19.57     49.13 o
 -15   9   3      184.88      203.48     57.56 o
 -13   9   3      145.22      189.55     51.37 o
 -11   9   3      134.32      231.49     54.00 o
  -9   9   3       35.01       46.73     28.01 o
  -7   9   3      444.61      373.43     53.69 o
  -5   9   3      639.67      610.50     50.50 o
  -3   9   3       27.52       10.39     12.16 o
  -1   9   3      200.74      176.40     46.11 o
   1   9   3      607.07      624.21     75.05 o
   3   9   3      284.79      316.59     61.28 o
   5   9   3       53.99       44.38     21.70 o
   7   9   3      424.13      565.10     81.39 o
  13   9   3        3.63        7.12     31.72 o
  15   9   3      110.23      110.64     46.27 o
 -16  10   3        3.81      -20.58     28.16 o
 -14  10   3       75.46      102.44     44.72 o
 -12  10   3       28.25       37.29     28.94 o
 -10  10   3      114.49      102.44     40.39 o
  -8  10   3       80.81       55.40     31.72 o
  -6  10   3      269.62      297.41     54.62 o
  -4  10   3      680.15      590.01     52.30 o
  -2  10   3      187.45      222.28     34.12 o
   0  10   3      783.54      891.45     97.49 o
   2  10   3      363.72      335.01     66.69 o
 -15  11   3        3.38       14.39     34.35 o
 -13  11   3      220.25      252.22     64.22 o
 -11  11   3        5.67        8.67     28.47 o
  -9  11   3       19.05        0.46     24.60 o
  -7  11   3      214.41      276.67     56.63 o
  -5  11   3     1695.77     1939.80    127.35 o
  -1  11   3      984.71     1248.43     92.07 o
 -12  12   3       65.06       23.67     35.44 o
 -10  12   3       40.10       38.68     35.13 o
  -8  12   3       51.42       42.24     35.13 o
  -6  12   3       92.63       73.96     40.08 o
   0  12   3      819.09      824.45     87.89 o
   2  12   3      338.35      367.81     64.06 o
 -11  13   3        7.41        2.01     36.52 o
  -9  13   3       63.25       36.98     38.38 o
  -7  13   3       76.90       54.62     38.68 o
  -1  13   3       43.90       49.21     36.83 o
   1  13   3      115.52       90.99     42.71 o
   3  13   3       23.55      -26.46     28.94 o
   5  13   3       32.88       73.35     43.48 o
   7  13   3       83.42      170.06     52.61 o
   9  13   3       39.96        9.13     36.52 o
   0  14   3      254.02      290.44     64.37 o
   2  14   3      214.02      402.78     75.82 o
   4  14   3       29.76       56.94     39.92 o
 -22   0   4       40.93       16.71     37.14 o
 -20   0   4      594.40      521.31     77.99 o
 -18   0   4     2583.74     2848.73    163.56 o
 -16   0   4     1090.19     1080.54     85.72 o
 -14   0   4      370.51      417.93     38.27 o
 -12   0   4     3163.54     3185.69    100.75 o
 -10   0   4     2048.01     1977.54     70.00 o
  -8   0   4    10428.75    11740.65    333.53 o
  -6   0   4     5892.92     5808.84    147.10 o
  -4   0   4    13392.05    13095.78    221.52 o
  -2   0   4    17275.18    17186.07    289.36 o
   0   0   4    21567.46    21501.53    341.62 o
   2   0   4    22166.23    21910.28    312.14 o
   4   0   4     6612.30     6487.76    154.45 o
   6   0   4    13405.56    13991.52    340.03 o
   8   0   4      457.16      462.67     43.95 o
  10   0   4      577.71      649.13     56.17 o
  12   0   4     1360.49     1513.34    105.84 o
  14   0   4      455.56      418.72     63.91 o
  18   0   4      337.88      412.07     72.57 o
  20   0   4      522.50      689.67     95.47 o
 -23   1   4       26.27       74.43     46.42 o
 -21   1   4       84.31       76.78     29.27 o
 -19   1   4      610.93      519.42     84.41 o
 -17   1   4      246.79      276.12     31.12 o
 -15   1   4     1140.96     1101.50     54.58 o
 -13   1   4      800.95      842.16     42.84 o
 -11   1   4     2171.39     2160.46     64.39 o
  -9   1   4      625.70      614.63     18.71 o
  -7   1   4     2859.73     3044.94     58.56 o
  -5   1   4     3108.61     3032.65     45.11 o
  -3   1   4     3477.93     3591.95     53.85 o
  -1   1   4    10698.73    10905.64    128.07 o
   1   1   4    27070.21    27289.40    308.63 o
   3   1   4     6072.94     6009.33    107.08 o
   5   1   4     1865.92     1890.07     43.18 o
   7   1   4     1486.52     1486.55     39.77 o
   9   1   4      291.34      301.02     19.82 o
  11   1   4      324.21      318.48     33.32 o
  13   1   4       95.04      122.15     28.24 o
  17   1   4      174.57      200.70     51.37 o
  19   1   4       96.32      116.90     33.48 o
  21   1   4      298.04      337.64     79.23 o
 -22   2   4        8.12       26.31     38.99 o
 -20   2   4        2.69       10.67     17.98 o
 -18   2   4      833.05      769.25     49.82 o
 -16   2   4       19.55       25.61     14.22 o
 -14   2   4       40.39       51.99     15.40 o
 -12   2   4     1261.27     1144.49     45.61 o
 -10   2   4     2454.28     2546.90     70.19 o
  -8   2   4      613.29      657.58     17.68 o
  -6   2   4      795.83      753.07     15.19 o
  -4   2   4     7183.35     7302.73     99.21 o
  -2   2   4     1614.99     1814.18     30.90 o
   0   2   4      790.80      960.87     19.00 o
   2   2   4     1236.40     1194.25     22.37 o
   4   2   4      850.89      739.91     22.03 o
   6   2   4     4247.43     4567.68     95.82 o
   8   2   4      174.58      187.11     20.00 o
  10   2   4     1021.35     1072.70     55.63 o
  12   2   4      623.73      620.83     48.41 o
  14   2   4      194.06      189.71     47.97 o
  16   2   4       39.77       11.45     26.15 o
  20   2   4      297.87      290.75     70.10 o
 -21   3   4      169.30      161.95     79.23 o
 -19   3   4      385.16      409.20     51.49 o
 -17   3   4      878.66      798.18    102.82 o
 -15   3   4       40.01       26.92     14.48 o
 -13   3   4     1533.60     1518.17     57.72 o
 -11   3   4      833.99      746.61     44.58 o
  -9   3   4     1815.48     1830.75     44.01 o
  -7   3   4     6735.99     6589.58     99.46 o
  -5   3   4     8585.45     8256.88    114.53 o
  -3   3   4     5145.30     4949.60     73.47 o
  -1   3   4     7163.67     6855.32    108.13 o
   1   3   4    28275.38    28702.96    393.11 o
   3   3   4     3492.03     3402.38     57.40 o
   5   3   4     1235.79     1217.27     29.79 o
   7   3   4     6221.41     6131.46    167.63 o
   9   3   4     2184.33     2080.53     64.82 o
  11   3   4      275.32      270.80     27.83 o
  13   3   4      586.99      608.89     51.14 o
  19   3   4      129.30      130.29     50.75 o
 -22   4   4      104.18       79.36     31.61 o
 -20   4   4      104.42      122.37     33.97 o
 -18   4   4      266.21      285.43     42.67 o
 -16   4   4      114.85       92.68     29.63 o
 -14   4   4      938.65      979.80     59.02 o
 -12   4   4     1317.43     1318.95     65.08 o
 -10   4   4      220.85      228.53     17.60 o
  -8   4   4     1166.82     1137.89     33.83 o
  -6   4   4     5353.26     5372.88     80.92 o
  -4   4   4     4710.54     4620.29     76.16 o
  -2   4   4     4909.26     4967.88     81.16 o
   0   4   4    10772.09    10532.69    175.39 o
   2   4   4     7496.98     7253.36    108.58 o
   4   4   4     1837.03     1836.71     38.34 o
   6   4   4     1759.38     1728.66     55.65 o
   8   4   4     1942.94     1854.24     60.36 o
  10   4   4        2.46       -1.64      7.75 o
  12   4   4       50.97       49.36     38.61 o
  20   4   4      104.50       93.00     48.59 o
 -21   5   4        6.77       39.49     27.51 o
 -19   5   4      103.78       69.45     73.89 o
 -17   5   4      271.86      214.41     61.20 o
 -15   5   4      132.57      123.76     28.47 o
 -13   5   4      937.04      880.19    120.77 o
 -11   5   4      218.72      217.63     18.76 o
  -9   5   4     1129.65     1073.95     35.45 o
  -7   5   4     2233.64     2369.54     56.87 o
  -5   5   4     2531.91     2685.21     52.08 o
  -3   5   4     2838.17     2787.37     52.76 o
  -1   5   4      476.77      465.75     18.14 o
   1   5   4      520.99      512.54     19.10 o
   3   5   4      625.84      583.22     21.29 o
   5   5   4     1254.02     1222.15     39.68 o
   7   5   4     5992.82     6024.73    163.34 o
   9   5   4      459.60      453.05     35.01 o
  11   5   4      179.63      160.44     29.65 o
  13   5   4       71.31       78.59     26.91 o
  19   5   4       40.89       51.84     38.84 o
 -20   6   4       96.12       53.11     29.98 o
 -18   6   4      427.76      403.71     76.29 o
 -16   6   4      204.00      173.60     34.78 o
 -14   6   4       45.77       31.89     18.53 o
 -12   6   4     2356.42     2352.25     83.57 o
 -10   6   4      986.93     1038.52     46.87 o
  -8   6   4      739.85      749.08     29.59 o
  -6   6   4     6676.33     6782.38    122.12 o
  -4   6   4     2313.66     2285.31     53.35 o
  -2   6   4     1921.93     1892.04     49.23 o
   0   6   4     3025.96     2981.30     71.80 o
   2   6   4     7327.56     7193.28    161.63 o
   4   6   4      763.91      812.04     36.64 o
   6   6   4      517.52      561.06     60.62 o
   8   6   4     5144.64     5281.68    154.91 o
  10   6   4      126.98      177.64     45.03 o
  12   6   4      968.64     1058.50     70.45 o
  18   6   4       31.20       76.75     43.79 o
 -19   7   4      148.44      103.07     33.86 o
 -17   7   4      214.20      275.25     78.84 o
 -15   7   4       23.32       24.69     21.28 o
 -13   7   4       44.60       23.98     19.15 o
 -11   7   4     1519.96     1466.04     61.34 o
  -9   7   4       15.49       13.88     10.47 o
  -7   7   4      307.72      327.96     25.51 o
  -5   7   4     1394.80     1404.43     42.05 o
  -3   7   4     2899.24     2921.65     64.79 o
  -1   7   4     1097.91     1135.04     48.26 o
   1   7   4      590.78      558.24     42.06 o
   3   7   4     1193.53     1187.66     47.64 o
   5   7   4     1656.22     1800.96     74.56 o
   7   7   4      884.68      855.52     60.30 o
   9   7   4      498.29      568.97     75.82 o
  11   7   4      152.30      144.53     49.83 o
  17   7   4      179.65      108.47     47.04 o
 -18   8   4       88.25       78.99     31.64 o
 -16   8   4       22.95       26.05     23.61 o
 -14   8   4      264.04      201.07     35.11 o
 -12   8   4      298.87      294.82     83.95 o
 -10   8   4       63.76       40.89     21.11 o
  -8   8   4      414.30      416.18     46.42 o
  -6   8   4      463.75      448.69     35.28 o
  -4   8   4       76.33       72.30     12.20 o
  -2   8   4     1176.42     1119.90     43.75 o
   0   8   4      540.95      619.74     45.51 o
   2   8   4      457.42      458.58     45.35 o
   4   8   4      306.79      285.63     31.16 o
   6   8   4       11.02        4.49     20.58 o
   8   8   4      123.13       90.06     37.14 o
  16   8   4       62.83       84.49     43.95 o
 -17   9   4      259.82      273.42     70.87 o
 -15   9   4       41.68       34.04     34.20 o
 -13   9   4      541.38      504.60     80.46 o
 -11   9   4     1740.03     1976.47    134.62 o
  -9   9   4      495.72      475.67     67.16 o
  -7   9   4      947.78      948.10     96.71 o
  -5   9   4     1222.23     1267.12    150.10 o
  -3   9   4      139.83      118.18     25.01 o
  -1   9   4      585.63      486.65     68.70 o
   1   9   4      347.82      438.37     62.67 o
   3   9   4     1208.41     1192.41    102.90 o
   5   9   4       84.47       72.11     34.35 o
   7   9   4      534.13      579.80     83.71 o
  15   9   4      168.08       71.02     44.56 o
 -16  10   4       96.90       39.92     38.68 o
 -14  10   4      141.31       88.82     42.24 o
 -12  10   4      287.29      245.26     58.03 o
 -10  10   4      387.69      453.38     71.95 o
  -8  10   4      333.98      298.80     57.87 o
  -6  10   4      869.86      974.08     82.94 o
  -4  10   4      147.27      146.00     29.80 o
  -2  10   4       23.23        0.77     27.39 o
   0  10   4      598.90      747.69     89.13 o
 -15  11   4       20.77       29.55     38.84 o
 -13  11   4       83.37       68.70     41.16 o
 -11  11   4       52.41       28.32     33.42 o
  -9  11   4       88.22       99.81     39.77 o
  -7  11   4      103.27       76.60     36.67 o
  -5  11   4        3.89        4.49     27.08 o
 -10  12   4      215.36      131.99     50.29 o
  -8  12   4      168.40      178.26     52.61 o
   0  12   4      194.17      183.36     48.28 o
 -11  13   4      243.67      134.93     54.16 o
  -9  13   4      107.82       36.67     37.45 o
   1  13   4       18.05       13.46     30.95 o
   3  13   4      202.26      198.84     56.79 o
   5  13   4       24.38        3.25     32.34 o
   9  13   4      217.06      197.91     58.80 o
   0  14   4       76.10      109.40     47.81 o
   2  14   4       65.80       76.29     46.11 o
   4  14   4       35.99       95.78     50.75 o
 -21   1   5       52.63       27.85     32.03 o
 -19   1   5      836.24      801.72     63.81 o
 -17   1   5      400.27      464.90     38.09 o
 -15   1   5     1886.77     1806.86     65.18 o
 -13   1   5     1345.07     1329.67     76.48 o
 -11   1   5     3919.91     3708.72     96.35 o
  -9   1   5     1646.12     1679.68     35.39 o
  -7   1   5     2428.15     2425.59     41.30 o
  -5   1   5    10842.09    10873.34    152.90 o
  -3   1   5     7905.52     7539.98    100.69 o
  -1   1   5    14779.60    16950.55    210.33 o
   1   1   5     7345.37     7211.65     78.10 o
   3   1   5     4269.68     4053.29     68.68 o
   5   1   5      569.05      536.54     14.50 o
   7   1   5     2577.64     2646.65     70.39 o
   9   1   5     4396.25     4430.18    159.23 o
  11   1   5     1667.14     1776.77     79.09 o
  19   1   5      461.84      451.11     53.86 o
 -22   2   5        8.27       26.15     33.42 o
 -20   2   5       33.81       14.24     28.94 o
 -18   2   5      374.86      429.77     48.42 o
 -16   2   5     1716.64     1815.28     67.32 o
 -14   2   5     1036.91      996.30     55.93 o
 -12   2   5     3091.94     3030.14     86.08 o
 -10   2   5     5115.77     4960.86    104.19 o
  -8   2   5     5754.35     5675.29     99.43 o
  -6   2   5    19351.00    19815.28    267.08 o
  -4   2   5     8719.52     8348.07    115.33 o
  -2   2   5     4636.17     4846.97     76.83 o
   0   2   5     5135.87     4859.03     69.00 o
   2   2   5    13704.92    14305.56    221.25 o
   4   2   5     7219.26     7799.83    134.74 o
   6   2   5     6613.26     6686.77    145.43 o
   8   2   5     4619.58     4610.53    126.94 o
  10   2   5     1294.06     1260.15     60.83 o
  12   2   5      980.21      991.32     59.36 o
  20   2   5       42.52       48.90     43.17 o
 -21   3   5       40.04       30.56     24.37 o
 -19   3   5       50.50       35.33     22.62 o
 -17   3   5      125.66       77.14     24.38 o
 -15   3   5      606.54      574.03     49.79 o
 -13   3   5      211.41      263.95     32.44 o
 -11   3   5      448.34      423.71     35.17 o
  -9   3   5     1600.47     1672.36     42.83 o
  -7   3   5     2275.68     2230.71     35.36 o
  -5   3   5     1077.51     1099.04     23.08 o
  -3   3   5      379.27      432.49     12.97 o
  -1   3   5      476.83      498.52     13.76 o
   1   3   5      182.13      185.88      9.29 o
   3   3   5     2158.19     2145.28     40.24 o
   5   3   5     1490.66     1500.54     34.37 o
   7   3   5     1179.18     1132.77     50.56 o
   9   3   5      486.24      516.85     30.05 o
  11   3   5       63.60       65.26     16.40 o
  19   3   5       44.68       26.15     35.74 o
 -22   4   5       95.15        7.94     24.90 o
 -20   4   5      132.65      121.23     33.55 o
 -18   4   5      173.88      222.37     71.72 o
 -16   4   5      798.89      857.59     63.57 o
 -14   4   5      385.10      383.72     41.76 o
 -12   4   5     1184.29     1211.73     79.23 o
 -10   4   5     1310.08     1140.94     39.08 o
  -8   4   5     1085.63     1102.94     33.57 o
  -6   4   5     3329.40     3593.88     57.57 o
  -4   4   5     1975.05     2040.79     42.63 o
  -2   4   5     2029.93     1946.18     37.87 o
   0   4   5     8797.29     8468.46    157.17 o
   2   4   5     2742.20     2792.48     52.26 o
   4   4   5      271.92      265.95     13.69 o
   6   4   5     1199.81     1242.82     45.11 o
   8   4   5     2528.81     2641.40     78.73 o
  10   4   5       41.40       23.97     12.37 o
  20   4   5      219.35      228.86     67.93 o
 -21   5   5       28.23       17.67     25.29 o
 -19   5   5      126.98      144.83     36.11 o
 -17   5   5      809.83      764.05    126.27 o
 -15   5   5      199.99      240.99     62.98 o
 -13   5   5     1790.33     1822.44     84.26 o
 -11   5   5     3709.96     3882.88     95.88 o
  -9   5   5     2295.54     2360.89     58.40 o
  -7   5   5     3941.43     4016.75     86.34 o
  -5   5   5     6445.89     6304.44    122.66 o
  -3   5   5     2111.81     1987.63     44.13 o
  -1   5   5     1873.41     1729.85     41.53 o
   1   5   5     6533.25     6538.17    115.10 o
   3   5   5     4157.10     3987.38     88.71 o
   5   5   5     1548.25     1578.85     51.58 o
   7   5   5     3637.80     3652.34    110.18 o
   9   5   5     2669.01     2686.58    114.38 o
  11   5   5      333.58      398.01     43.00 o
  19   5   5       44.08       44.26     39.15 o
 -20   6   5       74.04       71.25     29.66 o
 -18   6   5       41.19       -1.44     18.98 o
 -16   6   5       55.13       23.97     21.74 o
 -14   6   5      268.54      341.80     42.55 o
 -12   6   5     1126.40     1212.93     55.14 o
 -10   6   5     1610.83     1640.06     62.72 o
  -8   6   5       71.66       81.67     12.02 o
  -6   6   5      212.49      217.17     14.75 o
  -4   6   5       19.11       19.02      6.77 o
  -2   6   5     3195.00     3241.71     74.68 o
   0   6   5     5165.53     5164.87    129.60 o
   2   6   5      238.94      242.81     20.93 o
   4   6   5      338.92      323.59     33.50 o
   6   6   5     1061.87     1067.24     51.51 o
   8   6   5      381.77      475.36     63.29 o
  10   6   5     2373.57     2501.19    157.37 o
  18   6   5      132.47       69.94     43.48 o
 -19   7   5      194.03      236.03     45.28 o
 -17   7   5      278.14      266.99     44.64 o
 -15   7   5       86.66       84.42     27.13 o
 -13   7   5      123.41       92.91     26.31 o
 -11   7   5      256.01      299.41     30.93 o
  -9   7   5      247.41      247.17     23.49 o
  -7   7   5       21.90       17.11      9.45 o
  -5   7   5     3260.90     3407.48     79.00 o
  -3   7   5     1533.55     1538.84     44.71 o
  -1   7   5      763.00      773.51     41.34 o
   1   7   5     1604.59     1628.28     66.66 o
   3   7   5     1252.32     1219.79     55.34 o
   5   7   5     2101.62     2077.34    101.80 o
   7   7   5      537.43      637.83     76.29 o
   9   7   5      104.44      112.19     37.76 o
 -18   8   5      534.55      503.04     63.37 o
 -16   8   5       95.71       65.26     27.56 o
 -14   8   5        4.60       18.61     21.22 o
 -12   8   5      752.79      737.26     57.65 o
 -10   8   5      299.52      368.80     44.28 o
  -8   8   5      108.05       88.14     24.22 o
  -6   8   5     1094.52     1089.80     45.41 o
  -4   8   5     2898.77     2856.49     82.03 o
  -2   8   5      977.62      930.91     62.03 o
   0   8   5     1229.54     1329.83     73.51 o
   2   8   5     4292.35     4368.54    167.25 o
   4   8   5      592.37      514.81     70.72 o
   6   8   5      910.39      841.00     91.61 o
   8   8   5      350.67      449.51     72.42 o
 -17   9   5       85.31      139.26     51.84 o
 -15   9   5      119.90       68.55     38.84 o
 -13   9   5      236.77      241.70     56.48 o
 -11   9   5       26.66       43.17     31.26 o
  -9   9   5      419.25      445.34     65.61 o
  -7   9   5      307.90      277.91     38.05 o
  -5   9   5       85.52      115.78     26.02 o
  -3   9   5       58.64       77.68     33.73 o
  -1   9   5      421.35      523.32     67.31 o
   5   9   5       43.47       17.02     26.61 o
  15   9   5      112.43      142.36     54.78 o
 -16  10   5        2.02       39.46     38.99 o
 -14  10   5       23.10      -23.06     23.06 o
 -12  10   5       85.79       29.71     32.50 o
 -10  10   5      194.73      165.42     46.58 o
  -8  10   5      117.57       84.64     34.35 o
  -6  10   5       81.16       31.10     27.85 o
 -15  11   5       32.44        7.58     34.97 o
 -13  11   5      227.62      278.68     66.69 o
 -11  11   5       11.07       -2.79     26.77 o
  -9  11   5      580.96      559.07     77.83 o
  -7  11   5      106.05      128.59     44.10 o
 -12  12   5      158.51      132.61     51.68 o
 -10  12   5       25.45       34.97     35.90 o
  -8  12   5      178.91      180.12     51.37 o
 -11  13   5       54.51       -4.33     36.05 o
  -9  13   5       78.54       76.44     42.86 o
   1  13   5       92.09       66.54     36.36 o
   2  14   5      183.56      116.98     50.44 o
   4  14   5       58.30       -9.59     30.64 o
 -18   0   6     1647.49     1641.46    121.78 o
 -16   0   6      320.17      345.69     58.34 o
 -14   0   6      115.10      144.83     35.90 o
 -12   0   6     6526.18     6435.72    275.28 o
 -10   0   6     1455.27     1429.36     65.30 o
  -8   0   6      790.80      796.67     28.37 o
  -6   0   6    10382.85    10014.61    178.43 o
  -4   0   6    20269.63    20051.19    373.67 o
  -2   0   6     3204.12     2877.06     68.61 o
   0   0   6     8250.69     8148.04    147.14 o
   2   0   6    32644.46    33357.65    551.22 o
   4   0   6     6502.89     6413.47    126.85 o
   6   0   6     5535.98     5628.76    130.61 o
   8   0   6     2648.79     2565.42    115.28 o
  10   0   6     2497.66     2794.42    145.61 o
  20   0   6      154.59       98.41     48.28 o
 -21   1   6       25.96       54.78     37.29 o
 -19   1   6      552.40      446.73     71.95 o
 -17   1   6      406.77      485.46     80.15 o
 -15   1   6      173.16      193.06     24.96 o
 -13   1   6      852.88      878.32     41.17 o
 -11   1   6      101.37       89.66     18.85 o
  -9   1   6      517.44      528.26     20.02 o
  -7   1   6      732.48      673.73     15.76 o
  -5   1   6     6643.46     6844.83     91.17 o
  -3   1   6    13731.15    13711.64    193.20 o
  -1   1   6     5306.13     5529.73     71.39 o
   1   1   6     3080.03     2856.40     48.27 o
   3   1   6     1254.08     1157.21     21.20 o
   5   1   6     1193.73     1222.77     25.86 o
   7   1   6     2489.39     2538.78     68.45 o
   9   1   6      706.97      763.32     42.22 o
  19   1   6       59.76       56.75     28.66 o
 -20   2   6       27.33       69.48     39.15 o
 -18   2   6       54.38       48.75     22.26 o
 -16   2   6       58.92       41.90     26.77 o
 -14   2   6      330.87      344.64     41.62 o
 -12   2   6     1483.74     1446.91     65.69 o
 -10   2   6      383.03      383.66     23.22 o
  -8   2   6      803.59      888.91     19.64 o
  -6   2   6     2620.71     2642.89     46.11 o
  -4   2   6     2711.32     2691.77     43.29 o
  -2   2   6      573.64      675.97     16.53 o
   0   2   6      101.25      166.98     11.35 o
   2   2   6     8114.55     8427.52    125.89 o
   4   2   6      774.81      805.02     20.12 o
   6   2   6       61.00       78.94     11.10 o
   8   2   6     1172.18     1155.31     53.45 o
  10   2   6     1159.83     1201.52     60.01 o
  20   2   6        6.40       -9.28     34.51 o
 -21   3   6        3.16       16.56     33.58 o
 -19   3   6      431.45      406.48     51.53 o
 -17   3   6     1053.97      966.79     67.95 o
 -15   3   6      705.83      774.17     56.62 o
 -13   3   6     1267.86     1253.56    177.48 o
 -11   3   6     3121.71     3081.08     84.86 o
  -9   3   6     2216.30     2088.31     55.05 o
  -7   3   6     1723.49     1729.89     30.76 o
  -5   3   6     5825.41     5612.00     83.43 o
  -3   3   6    13038.27    13172.45    195.48 o
  -1   3   6     7196.71     6836.92    106.00 o
   1   3   6    10100.96     9327.11    144.64 o
   3   3   6     4450.83     4137.01     68.78 o
   5   3   6      896.30      850.97     24.53 o
   7   3   6     5933.18     6146.53    146.80 o
   9   3   6      469.89      481.90     32.53 o
 -22   4   6      136.88      119.69     40.77 o
 -20   4   6      198.09      191.14     40.16 o
 -18   4   6      629.89      725.04     63.44 o
 -16   4   6      670.07      708.57     58.17 o
 -14   4   6      321.35      364.24     41.04 o
 -12   4   6      131.96      116.34     34.58 o
 -10   4   6      910.56      840.82     33.12 o
  -8   4   6      393.26      418.63     30.64 o
  -6   4   6      660.07      600.93     20.84 o
  -4   4   6     6797.10     6570.38    105.86 o
  -2   4   6     4896.53     4928.37     82.98 o
   0   4   6     6914.55     6873.72    119.45 o
   2   4   6     4763.68     4814.99     82.46 o
   4   4   6     1241.33     1186.83     36.91 o
   6   4   6     1930.43     2018.82     63.11 o
   8   4   6      603.96      633.73     40.32 o
  10   4   6      113.28      157.83     44.10 o
 -21   5   6       23.67       -4.20     23.74 o
 -19   5   6       17.08        5.85     20.92 o
 -17   5   6      562.63      482.69     77.76 o
 -15   5   6      119.56      138.07     29.21 o
 -13   5   6      113.31       95.31     24.30 o
 -11   5   6      539.35      581.27     37.26 o
  -9   5   6     2261.23     2259.45     57.95 o
  -7   5   6     3789.65     3803.45     83.84 o
  -5   5   6      790.83      818.40     28.23 o
  -3   5   6      142.03      132.30     10.83 o
  -1   5   6      743.80      718.41     27.20 o
   1   5   6     1339.45     1367.70     47.82 o
   3   5   6     5515.40     5695.37    120.52 o
   5   5   6      519.70      492.30     34.46 o
   7   5   6      721.74      746.04     52.06 o
   9   5   6      308.64      342.44     53.69 o
  19   5   6       29.85       35.90     40.39 o
 -20   6   6       47.44        3.09     23.62 o
 -18   6   6      261.37      223.60     41.72 o
 -16   6   6      644.68      644.07     64.91 o
 -14   6   6      260.93      254.71     37.40 o
 -12   6   6     1555.23     1674.17     72.89 o
 -10   6   6     3890.15     3915.07    109.63 o
  -8   6   6      399.85      400.39     23.28 o
  -6   6   6     1310.27     1338.51     40.65 o
  -4   6   6     5171.54     5293.89    102.61 o
  -2   6   6      496.56      562.23     24.57 o
   0   6   6     3163.09     2984.06     97.19 o
   2   6   6     1588.83     1584.30     53.96 o
   4   6   6     3442.69     3164.24    122.72 o
   6   6   6      963.64      911.76     61.58 o
   8   6   6     1452.58     1493.38    107.08 o
 -19   7   6      235.52      268.65     66.54 o
 -17   7   6      119.88      165.15     52.22 o
 -15   7   6      143.30      158.01     33.70 o
 -13   7   6      339.29      379.41     44.55 o
 -11   7   6      586.47      644.59     42.54 o
  -9   7   6       64.70       92.42     18.47 o
  -7   7   6      250.17      261.23     23.31 o
  -5   7   6     3919.48     4073.50     93.50 o
  -3   7   6      520.84      514.84     30.84 o
  -1   7   6      542.02      554.62     36.18 o
   1   7   6     3242.76     3333.08    110.29 o
   3   7   6     3163.35     3243.54    110.01 o
   5   7   6      594.87      624.83     71.02 o
   7   7   6      351.21      435.43     64.06 o
 -18   8   6       37.01       42.67     29.87 o
 -16   8   6       87.79       61.79     46.96 o
 -14   8   6       18.91       21.82     21.17 o
 -12   8   6      388.81      494.70     72.26 o
 -10   8   6      243.54      220.25     64.14 o
  -8   8   6       22.37       23.09     17.93 o
  -6   8   6      465.72      491.13     42.41 o
  -4   8   6      273.35      192.78     23.86 o
  -2   8   6      720.31      880.62     75.36 o
   0   8   6      506.29      514.35     69.63 o
   2   8   6      211.49      181.04     47.66 o
   4   8   6      212.26      266.46     53.85 o
   6   8   6      261.16      275.43     57.10 o
 -17   9   6      240.43      248.20     64.99 o
 -15   9   6      273.27      166.96     54.78 o
 -13   9   6      236.49      307.77     64.84 o
 -11   9   6     1220.46     1364.33    108.63 o
  -9   9   6      184.26      203.02     47.04 o
  -7   9   6      284.97      283.31     59.03 o
  -5   9   6     1930.72     2068.79     91.94 o
   5   9   6       18.88       32.34     27.85 o
 -16  10   6      233.84      229.94     63.75 o
 -14  10   6        6.43        1.24     31.88 o
 -12  10   6      235.40      308.24     64.99 o
 -10  10   6      522.48      455.39     72.26 o
  -8  10   6      733.28      833.73     86.65 o
  -6  10   6      796.02      855.08     83.56 o
 -15  11   6       59.15       75.98     45.80 o
 -13  11   6        9.88       -9.28     31.10 o
 -11  11   6       29.14       44.10     36.52 o
  -9  11   6       58.76      168.97     48.90 o
  -7  11   6      135.97       94.08     38.53 o
 -12  12   6      144.70      125.65     51.53 o
 -10  12   6      285.70      222.98     58.65 o
   2  14   6        3.34       -1.86     33.73 o
 -17   1   7      390.21      381.58     64.06 o
 -15   1   7      606.31      502.00     53.15 o
 -13   1   7     1667.36     1676.12     74.73 o
 -11   1   7     6038.14     5943.81    174.63 o
  -9   1   7      423.36      386.09     17.21 o
  -7   1   7     3141.10     2981.48     47.55 o
  -5   1   7    26216.46    27531.44    366.02 o
  -3   1   7      464.06      394.00     12.76 o
  -1   1   7      430.03      510.83     14.72 o
   1   1   7     5822.93     5479.86     85.27 o
   3   1   7     7106.49     7283.91    101.43 o
   5   1   7       33.61       28.57      4.38 o
   7   1   7     2837.06     2818.53     93.99 o
 -18   2   7      580.92      448.27     62.90 o
 -16   2   7     1053.53     1114.04     65.47 o
 -14   2   7      261.92      256.88     53.46 o
 -12   2   7     3464.90     3500.56    150.33 o
 -10   2   7    12422.44    12161.31    269.13 o
  -8   2   7     2353.63     2233.24     45.23 o
  -6   2   7     6292.37     6317.37     97.50 o
  -4   2   7     1425.15     1186.85     23.26 o
  -2   2   7     2030.95     2128.92     38.62 o
   0   2   7     6693.25     7381.84    138.76 o
   2   2   7     1291.43     1161.18     20.20 o
   4   2   7     4005.70     3992.14     70.88 o
   6   2   7     1423.23     1392.60     40.76 o
 -19   3   7      161.46      159.73     39.15 o
 -17   3   7      157.17      189.20     42.63 o
 -15   3   7       10.70       33.11     17.51 o
 -13   3   7      135.19      146.68     26.38 o
 -11   3   7     1000.06      904.04     39.66 o
  -9   3   7     1219.19     1202.79     40.12 o
  -7   3   7     1945.89     1997.39     54.28 o
  -5   3   7      927.98      965.70     23.64 o
  -3   3   7      278.70      300.83     11.47 o
  -1   3   7     1614.14     1586.24     34.51 o
   1   3   7      737.72      772.96     20.83 o
   3   3   7     1250.54     1293.73     31.21 o
   5   3   7     1520.20     1603.18     46.67 o
   7   3   7      310.11      348.92     29.26 o
   9   3   7      139.95      157.83     42.86 o
 -20   4   7        8.74        9.31     22.75 o
 -18   4   7      473.69      396.98     49.82 o
 -16   4   7      636.83      730.83     59.34 o
 -14   4   7      363.80      323.99     39.70 o
 -12   4   7      294.94      305.22     25.01 o
 -10   4   7     2682.06     2728.46     81.17 o
  -8   4   7      457.13      427.10     19.88 o
  -6   4   7     1014.08     1048.77     33.33 o
  -4   4   7     6062.19     6079.63    100.08 o
  -2   4   7     3525.65     3483.26     67.79 o
   0   4   7     4216.00     4317.71     78.45 o
   2   4   7     2384.76     2396.40     58.60 o
   4   4   7     2353.34     2391.38     79.99 o
   6   4   7     1290.56     1358.16     59.67 o
   8   4   7     1686.28     1794.96    135.55 o
 -21   5   7       53.64       32.50     37.60 o
 -19   5   7      206.81      186.45     38.58 o
 -17   5   7     1029.94     1161.46     75.52 o
 -15   5   7      789.03      803.85    115.67 o
 -13   5   7      428.58      443.46     43.84 o
 -11   5   7     3456.63     3505.23    103.27 o
  -9   5   7     2086.79     2076.19     69.31 o
  -7   5   7     1538.48     1543.89     44.94 o
  -5   5   7     2301.39     2272.46     57.17 o
  -3   5   7     4738.45     4657.63     93.89 o
  -1   5   7      191.68      200.52     13.66 o
   1   5   7     1214.90     1166.06     46.65 o
   3   5   7     2223.63     2097.54     64.19 o
   5   5   7      254.01      251.61     26.24 o
   7   5   7      931.05     1076.33     63.30 o
 -20   6   7       29.11       35.44     37.29 o
 -18   6   7        0.62       -9.25     17.83 o
 -16   6   7      195.85      144.39     31.08 o
 -14   6   7      652.32      665.63    146.30 o
 -12   6   7      164.85      167.17     24.86 o
 -10   6   7      398.73      433.35     42.50 o
  -8   6   7      482.01      501.47     23.04 o
  -6   6   7     4416.77     4517.17    120.76 o
  -4   6   7     6403.32     6591.46    125.75 o
  -2   6   7      461.61      445.25     27.46 o
   0   6   7      390.62      407.34     29.40 o
   2   6   7     2274.73     2263.60    111.10 o
   4   6   7       11.19       14.66     12.58 o
   6   6   7     1313.83     1394.50     97.18 o
 -19   7   7      230.42      263.21     66.69 o
 -17   7   7      257.55      152.73     48.90 o
 -15   7   7       19.74       13.99     20.84 o
 -13   7   7      261.61      302.18     41.31 o
 -11   7   7      236.03      199.50     69.17 o
  -9   7   7      838.10      880.95     59.65 o
  -7   7   7       29.79       23.79      8.99 o
  -5   7   7      997.75     1019.31     36.61 o
  -3   7   7     2221.08     2229.51     79.81 o
  -1   7   7      123.71      126.79     28.70 o
   1   7   7     3933.09     3993.66    160.70 o
   5   7   7      292.93      395.51     57.25 o
 -18   8   7      259.85      294.93     67.78 o
 -16   8   7      123.23      149.32     49.21 o
 -14   8   7       87.46       65.45     35.13 o
 -12   8   7     1063.12      995.12     98.88 o
 -10   8   7      415.61      477.94     48.68 o
  -8   8   7      237.13      277.37     36.77 o
  -6   8   7     1148.80     1309.62     66.91 o
   2   8   7     3772.64     3825.44    234.43 o
 -17   9   7      111.48       56.02     41.62 o
 -15   9   7       61.62       97.64     44.26 o
 -13   9   7        1.73       -6.81     26.00 o
 -11   9   7      167.02      264.60     56.17 o
  -9   9   7      285.33      299.88     56.63 o
  -7   9   7      259.34      173.62     44.26 o
 -16  10   7       32.23       53.23     40.39 o
 -14  10   7       96.48      116.21     45.80 o
 -12  10   7       70.73       25.84     32.19 o
 -10  10   7        3.59       30.17     31.10 o
  -8  10   7      252.63      214.78     51.06 o
 -15  11   7       91.25       74.12     44.56 o
 -13  11   7      101.49       70.10     43.48 o
 -11  11   7      288.61      368.12     71.64 o
  -9  11   7       62.52       61.12     38.68 o
 -12  12   7       18.78       23.52     38.22 o
 -10  12   7       11.68       35.28     36.67 o
 -10   0   8     1579.39     1459.18     79.84 o
  -8   0   8     2494.86     2418.75    103.68 o
  -6   0   8     5308.76     5238.13     99.83 o
  -4   0   8    10699.78    10996.72    199.38 o
  -2   0   8     6108.47     6094.55    141.28 o
   0   0   8    10472.13    10214.57    235.64 o
   2   0   8    36659.09    35499.41    764.57 o
   4   0   8     1322.94     1346.34     54.30 o
 -13   1   8      152.66      191.88     39.61 o
 -11   1   8      380.63      353.22     43.79 o
  -9   1   8     1147.29     1140.14     56.87 o
  -7   1   8      750.26      851.42     18.80 o
  -5   1   8     1492.19     1474.76     27.90 o
  -3   1   8     4562.17     4445.11     80.41 o
  -1   1   8     1589.88     1522.36     31.21 o
   1   1   8     6950.30     7005.53    118.90 o
   3   1   8     3888.30     3927.98     59.18 o
   5   1   8      864.01      925.04     43.36 o
   7   1   8      953.97      955.04     55.86 o
 -16   2   8      356.36      376.32     62.36 o
 -14   2   8      421.43      320.62     54.31 o
 -12   2   8     1196.46     1242.48     56.25 o
 -10   2   8      423.16      454.46     22.24 o
  -8   2   8      674.20      646.88     21.41 o
  -6   2   8     2614.45     2674.09     46.14 o
  -4   2   8     2615.52     2812.89     51.85 o
  -2   2   8     1784.54     1923.44     40.91 o
   0   2   8     1672.01     1673.01     40.92 o
   2   2   8     2721.50     2730.21     54.55 o
   4   2   8       50.10       62.45      9.34 o
   6   2   8      719.62      729.28     45.65 o
 -19   3   8      290.94      285.49     63.13 o
 -17   3   8     1894.45     1866.61    135.09 o
 -15   3   8      190.42      182.94     30.99 o
 -13   3   8      165.54      263.36     48.28 o
 -11   3   8     2539.45     2392.08     92.73 o
  -9   3   8     2570.28     2550.57     74.43 o
  -7   3   8      156.04      215.74     14.70 o
  -5   3   8     5162.78     5115.93     95.03 o
  -3   3   8    10232.49     9787.72    136.96 o
  -1   3   8     1789.47     1742.50     35.90 o
   1   3   8     4621.91     4602.34     90.36 o
   3   3   8     7027.03     7101.00    183.96 o
   5   3   8     2118.60     2089.43    153.96 o
 -20   4   8       54.74       99.96     44.10 o
 -18   4   8      522.73      601.00     85.11 o
 -16   4   8      423.63      401.19     46.68 o
 -14   4   8      143.59      118.13     26.87 o
 -12   4   8       27.19       27.70     22.90 o
 -10   4   8      924.94      910.07     51.86 o
  -8   4   8      394.64      382.02     19.49 o
  -6   4   8      649.22      706.40     22.98 o
  -4   4   8     4386.79     4237.08     75.62 o
  -2   4   8     4813.47     4706.73     81.59 o
   0   4   8     1531.29     1536.58     45.34 o
   2   4   8     3746.59     3785.49    123.21 o
   4   4   8     1557.37     1598.06     63.69 o
   6   4   8     1107.07     1073.26    103.21 o
 -21   5   8      153.93       74.12     45.34 o
 -19   5   8       15.20        2.01     27.08 o
 -17   5   8      289.20      201.16     54.16 o
 -15   5   8       43.08       34.35     25.84 o
 -13   5   8      763.38      646.81     75.82 o
 -11   5   8     2263.76     2271.56    130.91 o
  -9   5   8      424.96      411.93     21.35 o
  -7   5   8      857.41      878.14     31.75 o
  -5   5   8      839.84      839.38     30.34 o
  -3   5   8     1189.16     1251.52     37.28 o
  -1   5   8     3841.36     3940.82    125.44 o
   1   5   8      318.06      351.03     26.98 o
   3   5   8     1585.09     1661.17     65.52 o
   5   5   8      599.67      651.14     77.99 o
 -20   6   8        4.52        1.24     32.50 o
 -18   6   8      249.96      211.22     58.49 o
 -16   6   8      533.25      573.46     82.48 o
 -14   6   8      247.55      227.62     52.30 o
 -12   6   8     1216.90     1194.42     96.40 o
 -10   6   8     1034.33     1079.34     89.28 o
  -8   6   8     1465.31     1486.63     46.62 o
  -6   6   8     3033.35     3085.45     76.46 o
  -4   6   8     2479.81     2613.39     73.48 o
  -2   6   8      604.10      581.00     46.82 o
   0   6   8      131.45      147.43     40.70 o
   2   6   8     2454.17     2509.90    117.15 o
   4   6   8      429.77      510.48     57.25 o
 -19   7   8       49.35       87.12     46.89 o
 -17   7   8      259.88      286.11     65.92 o
 -15   7   8       53.73       32.03     30.48 o
 -13   7   8      778.90      735.93     86.03 o
 -11   7   8      669.25      699.55     57.83 o
  -9   7   8     1225.36     1292.62     70.02 o
  -7   7   8     1151.16     1160.89     47.04 o
  -5   7   8     2268.52     2365.77     81.98 o
  -3   7   8     1227.00     1266.38     73.31 o
  -1   7   8     1178.08     1190.15     71.52 o
   1   7   8     2893.46     2887.72    183.67 o
 -18   8   8        2.28       15.94     33.42 o
 -16   8   8      228.92      251.60     63.91 o
 -14   8   8       84.51       65.30     38.99 o
 -12   8   8       91.18      134.62     45.03 o
 -10   8   8      138.30       97.49     36.98 o
  -8   8   8       53.57       21.04     23.37 o
  -6   8   8      496.52      411.76     54.00 o
 -17   9   8       54.45       17.79     34.97 o
 -15   9   8      268.01      248.05     61.43 o
 -13   9   8      197.45      199.15     55.71 o
 -11   9   8      814.42     1031.64    100.58 o
  -9   9   8      926.59      948.85     91.14 o
  -7   9   8      575.77      631.49     71.18 o
 -16  10   8      111.35       32.96     38.38 o
 -14  10   8       51.61       96.56     47.97 o
 -12  10   8      379.77      444.87     75.20 o
 -10  10   8      919.47     1046.96    100.43 o
  -8  10   8      221.33      204.87     50.14 o
 -15  11   8        0.01        2.48     36.52 o
 -13  11   8       41.09       58.03     41.47 o
 -11  11   8       17.71       -7.58     28.47 o
 -12  12   8       58.24       45.80     41.01 o
 -11   1   9     1349.82     1337.84     55.27 o
  -9   1   9     9512.22     9676.33    300.87 o
  -7   1   9     2992.37     2934.49     62.22 o
  -5   1   9     8370.33     8233.85    122.35 o
  -3   1   9     1465.95     1335.51     33.43 o
  -1   1   9     3221.78     3124.70     60.00 o
   1   1   9     4618.87     4673.10     86.62 o
   3   1   9     3484.60     3485.00    113.57 o
 -14   2   9     1494.36     1312.64     96.56 o
 -12   2   9     1064.60     1060.36     53.47 o
 -10   2   9     4833.72     4661.66    124.61 o
  -8   2   9     1737.87     1764.25     57.48 o
  -6   2   9     2576.60     2607.98     54.63 o
  -4   2   9    13136.69    13164.97    213.19 o
  -2   2   9     1332.29     1325.86     35.12 o
   0   2   9      171.66      213.78     13.62 o
   2   2   9     2503.96     2450.74     66.55 o
 -17   3   9        8.04       32.34     28.01 o
 -15   3   9      201.51      200.08     47.20 o
 -13   3   9      344.41      250.83     48.90 o
 -11   3   9     1566.67     1556.30     70.56 o
  -9   3   9     1700.40     1667.04     50.41 o
  -7   3   9       19.44        8.11      5.34 o
  -5   3   9      684.21      701.72     24.48 o
  -3   3   9      803.16      825.42     27.58 o
  -1   3   9      915.84      926.29     28.20 o
   1   3   9     1094.16     1068.36     39.71 o
   3   3   9      560.54      673.71     53.52 o
 -20   4   9       60.72       85.26     43.64 o
 -18   4   9      790.76      893.92    101.51 o
 -16   4   9      653.02      617.56     80.15 o
 -14   4   9       96.00       91.76     34.35 o
 -12   4   9      652.36      634.12     69.32 o
 -10   4   9     2911.10     3101.76     89.41 o
  -8   4   9      214.82      217.20     20.65 o
  -6   4   9      460.56      470.65     21.71 o
  -4   4   9     6572.60     6530.51    110.63 o
  -2   4   9     1435.64     1417.95     36.44 o
   0   4   9      176.10      190.17     21.04 o
   2   4   9     2077.13     2126.14     95.26 o
   4   4   9     3388.75     3480.68    202.24 o
   6   4   9     1630.12     1718.99    134.00 o
 -21   5   9      115.33      102.44     47.04 o
 -19   5   9       24.89       13.15     30.64 o
 -17   5   9      226.50      313.65     65.45 o
 -15   5   9      680.01      580.11     77.06 o
 -13   5   9       58.61      134.00     41.62 o
 -11   5   9     1978.17     2085.72    125.65 o
  -9   5   9     1859.97     1905.42     66.74 o
  -7   5   9       27.22       17.71      7.45 o
  -5   5   9     4329.48     4484.48     96.24 o
  -3   5   9      978.87      997.63     48.66 o
  -1   5   9      127.76      143.70     21.11 o
   1   5   9     2075.21     2121.32     86.08 o
   3   5   9     1959.55     1932.99    140.66 o
 -20   6   9       52.90       40.85     40.39 o
 -18   6   9       49.16       35.59     33.11 o
 -16   6   9       98.26       28.47     29.25 o
 -14   6   9      902.95     1030.87     99.96 o
 -12   6   9     1330.34     1357.52    104.14 o
 -10   6   9     1808.12     1771.10     82.80 o
  -8   6   9     3955.97     4316.91    148.70 o
  -6   6   9      675.77      750.78     34.94 o
  -4   6   9      142.56      151.33     22.52 o
  -2   6   9      933.80      848.62     58.23 o
   0   6   9      229.90      218.13     34.40 o
   2   6   9      187.90      157.83     45.03 o
 -19   7   9       91.84       71.80     43.17 o
 -17   7   9      256.24      254.85     61.28 o
 -15   7   9      310.09      255.78     57.87 o
 -13   7   9      261.95      254.08     56.79 o
 -11   7   9      382.90      393.04     61.59 o
  -9   7   9      421.24      392.88     57.56 o
  -7   7   9      541.66      563.68     46.81 o
  -5   7   9      366.60      446.16     66.92 o
  -3   7   9     1649.14     1835.35    133.38 o
  -1   7   9      901.89      965.10     91.45 o
   1   7   9     2724.31     3126.79    194.66 o
 -18   8   9       80.08      191.88     58.03 o
 -16   8   9      674.08      737.33     96.09 o
 -14   8   9       41.36      110.79     41.62 o
 -12   8   9      440.51      441.31     70.87 o
 -10   8   9      262.68      348.01     58.65 o
  -8   8   9      659.46      807.73     75.98 o
 -17   9   9       82.06      136.79     51.99 o
 -15   9   9       43.06       16.40     31.10 o
 -13   9   9      102.87      118.07     47.35 o
 -11   9   9      414.33      288.90     60.97 o
  -9   9   9      170.87      177.64     47.35 o
 -16  10   9       44.59       49.67     41.62 o
 -14  10   9       18.68       48.43     38.07 o
 -12  10   9      207.75      192.49     55.40 o
 -10  10   9      132.81      143.13     45.80 o
 -15  11   9       49.28       68.70     47.81 o
 -13  11   9       32.74        5.42     34.04 o
 -11  11   9      191.60      224.83     60.04 o
 -12   0  10      848.96      836.51     59.26 o
 -10   0  10     1424.88     1275.35     83.25 o
  -8   0  10     3861.26     3772.43    114.79 o
  -6   0  10     2629.46     2618.73     79.61 o
  -4   0  10     6138.57     5980.94    152.21 o
  -2   0  10    32065.47    31509.36    787.36 o
   0   0  10    10308.42     9911.63    235.39 o
   2   0  10     3217.06     2979.64    181.51 o
 -13   1  10      103.13       95.16     16.56 o
 -11   1  10     1314.02     1390.87     63.62 o
  -9   1  10       34.40       20.41      8.05 o
  -7   1  10      992.07      963.69     28.66 o
  -5   1  10     1420.59     1413.42     36.01 o
  -3   1  10     4573.81     4580.35     84.04 o
  -1   1  10     1087.04     1119.94     31.20 o
   1   1  10      268.82      310.80     30.26 o
 -10   2  10      962.28      912.95     48.60 o
  -8   2  10     1959.68     1921.84     84.65 o
  -6   2  10      836.46      836.69     28.22 o
  -4   2  10      200.16      216.70     15.11 o
  -2   2  10     1849.69     1922.62     47.35 o
   0   2  10      887.45      889.82     36.13 o
   2   2  10      403.81      460.35     66.85 o
 -15   3  10      212.69      228.08     50.60 o
 -13   3  10       82.67       52.46     28.78 o
 -11   3  10     3182.93     3138.04    112.42 o
  -9   3  10      932.12      872.21     39.91 o
  -7   3  10      697.21      673.85     26.74 o
  -5   3  10     4077.62     4172.37     84.83 o
  -3   3  10     8699.39     8532.93    153.31 o
  -1   3  10      660.06      665.04     30.86 o
   1   3  10     3570.83     3195.54    136.89 o
 -18   4  10      549.21      598.53     87.12 o
 -16   4  10      305.68      316.75     62.51 o
 -14   4  10       97.02      104.60     34.35 o
 -12   4  10      715.75      741.51     76.29 o
 -10   4  10      258.03      258.04     25.51 o
  -8   4  10      299.47      263.21     27.21 o
  -6   4  10      719.65      705.16     37.69 o
  -4   4  10     2938.64     3051.98     80.43 o
  -2   4  10     1694.20     1865.84     64.02 o
   0   4  10      974.17      987.49     45.31 o
   2   4  10     4569.23     4685.63    259.34 o
   4   4  10     3445.72     3488.88    216.17 o
 -19   5  10       15.64       -2.94     25.84 o
 -17   5  10      130.30      170.99     49.83 o
 -15   5  10      498.33      560.31     76.44 o
 -13   5  10       74.21      110.17     37.60 o
 -11   5  10     1529.77     1472.49    103.06 o
  -9   5  10     1203.20     1135.47     84.18 o
  -7   5  10      114.55      129.05     16.25 o
  -5   5  10     1909.13     1970.70     61.04 o
  -3   5  10      635.31      731.44     51.59 o
  -1   5  10     2022.40     1907.71     95.68 o
   1   5  10      371.45      341.54     40.91 o
 -20   6  10        7.31       16.87     33.27 o
 -18   6  10      153.26      206.42     57.10 o
 -16   6  10      673.10      602.24     84.02 o
 -14   6  10      227.32      227.62     53.69 o
 -12   6  10       73.77       93.46     34.20 o
 -10   6  10     2735.95     2895.62    156.29 o
  -8   6  10      199.00      147.16     36.05 o
  -6   6  10      900.59      863.45     45.10 o
  -4   6  10     2665.22     2675.29    124.46 o
  -2   6  10      910.68     1029.46     65.82 o
   0   6  10      303.16      291.13     40.09 o
 -19   7  10      140.81      116.05     50.44 o
 -17   7  10      367.34      281.31     64.53 o
 -15   7  10      925.85     1037.36    105.38 o
 -13   7  10        8.06       16.25     28.47 o
 -11   7  10      592.26      553.34     71.49 o
  -9   7  10     1229.35     1370.83     94.70 o
  -7   7  10      586.41      694.16     66.38 o
  -1   7  10     1873.64     1813.69    138.95 o
 -18   8  10       14.05       12.53     33.58 o
 -16   8  10      101.28       55.24     37.29 o
 -14   8  10       55.09       61.43     36.05 o
 -12   8  10       13.98       -5.57     25.53 o
 -10   8  10      180.61      127.97     40.23 o
  -8   8  10      330.73      280.39     51.22 o
 -17   9  10      175.28      276.05     66.23 o
 -15   9  10      428.43      436.52     79.07 o
 -13   9  10       69.63       70.10     37.14 o
 -11   9  10      743.70      715.82     85.42 o
  -9   9  10     1183.30     1150.17     94.08 o
 -16  10  10       58.08       42.86     41.62 o
 -14  10  10      137.73       99.50     47.35 o
 -12  10  10      281.49      283.02     62.67 o
 -13  11  10        0.58       10.37     33.42 o
 -11   1  11     1956.30     1784.51     78.73 o
  -9   1  11     8439.96     8335.06    238.59 o
  -7   1  11     1637.44     1685.90     53.43 o
  -5   1  11      654.46      682.47     26.27 o
  -3   1  11     3452.85     3398.59     78.93 o
  -1   1  11     1365.35     1346.68     40.89 o
 -12   2  11     2711.12     2825.67    136.48 o
 -10   2  11     5761.68     5728.88    162.20 o
  -8   2  11     3296.75     3384.60    127.20 o
  -6   2  11     2929.07     3029.93     73.04 o
  -4   2  11     6639.97     7011.15    134.61 o
  -2   2  11      597.67      576.28     28.34 o
   0   2  11        3.21       -6.96     15.63 o
 -13   3  11      901.80      864.68     84.18 o
 -11   3  11      377.85      389.27     31.60 o
  -9   3  11       76.84       71.80     16.52 o
  -7   3  11      295.72      307.70     32.97 o
  -5   3  11     1312.22     1357.43     41.71 o
  -3   3  11     1219.53     1182.35     43.22 o
  -1   3  11      364.67      413.01     29.73 o
   1   3  11      124.59       64.37     27.85 o
 -16   4  11       84.29      140.97     45.34 o
 -14   4  11      719.28      624.83     77.06 o
 -12   4  11      658.52      755.74     77.21 o
 -10   4  11      585.29      593.42     64.53 o
  -8   4  11     1104.66     1102.73     47.28 o
  -6   4  11      298.65      292.67     22.43 o
  -4   4  11     3267.65     3336.28     97.02 o
  -2   4  11     1036.74      947.85     47.84 o
   0   4  11      491.58      453.56     45.29 o
   2   4  11     5786.55     5735.53    304.06 o
 -19   5  11        2.77       10.21     29.55 o
 -17   5  11      824.95      729.90     94.85 o
 -15   5  11      412.80      487.73     73.35 o
 -13   5  11      768.79      725.41     80.46 o
 -11   5  11     1459.20     1472.49    106.61 o
  -9   5  11     2744.61     2865.29    143.91 o
  -7   5  11      892.15      960.48     83.64 o
  -5   5  11     2108.40     2225.69     87.85 o
  -3   5  11     5225.85     4973.86    194.05 o
  -1   5  11      332.52      313.29     40.39 o
   1   5  11     1564.30     1389.24    119.15 o
 -20   6  11       22.46       -2.94     29.09 o
 -18   6  11      319.19      313.96     70.56 o
 -16   6  11      723.74      835.74     95.78 o
 -14   6  11      170.46      166.03     46.42 o
 -12   6  11      587.08      660.89     75.36 o
 -10   6  11      304.56      362.86     54.47 o
  -8   6  11     1069.45     1210.36     85.72 o
  -6   6  11      986.18      987.75     66.30 o
  -4   6  11       33.79       12.17     16.09 o
  -2   6  11      229.17      209.00     36.18 o
 -19   7  11       61.48       62.20     43.48 o
 -17   7  11      262.89      349.71     72.42 o
 -15   7  11       84.46      107.70     43.48 o
 -13   7  11      267.83      328.51     62.51 o
 -11   7  11      172.00      126.27     40.70 o
  -9   7  11      345.21      344.29     54.00 o
 -18   8  11      240.14      133.54     53.08 o
 -16   8  11      623.31      642.78     91.91 o
 -14   8  11      200.31      157.68     50.29 o
 -12   8  11       29.14       28.63     30.79 o
 -10   8  11      952.33      982.90     93.15 o
 -17   9  11        6.92       17.64     33.27 o
 -15   9  11       81.64       71.49     41.47 o
 -13   9  11      190.19      212.30     56.79 o
 -11   9  11       50.21       47.04     32.65 o
 -16  10  11      152.08      137.25     55.09 o
 -14  10  11       14.74       22.28     36.52 o
 -12  10  11       35.89       59.73     41.32 o
 -10   0  12     4140.94     4085.86    209.21 o
  -8   0  12     2107.26     2218.64    133.85 o
  -6   0  12     5452.63     5085.78    259.81 o
  -4   0  12     6344.78     6401.60    185.94 o
  -2   0  12     1447.39     1351.79    100.27 o
  -9   1  12      550.77      531.66     33.13 o
  -7   1  12      352.40      343.09     34.79 o
  -5   1  12     1771.28     1773.28     57.12 o
  -3   1  12     1989.04     2026.09     62.38 o
 -10   2  12     1166.84     1164.56     92.84 o
  -8   2  12      565.66      552.96     42.91 o
  -6   2  12      557.94      550.99     34.30 o
  -4   2  12      852.90      859.80     32.65 o
  -2   2  12     1770.97     1593.31     71.12 o
  -9   3  12     1499.59     1498.02    109.71 o
  -7   3  12     2170.68     2085.69     93.22 o
  -5   3  12     2979.79     3004.22     80.74 o
  -3   3  12     2451.83     2460.49     79.26 o
  -1   3  12     3812.82     3791.46    144.54 o
   1   3  12     1495.01     1662.51    127.97 o
 -14   4  12       28.90        0.62     23.21 o
 -12   4  12      304.37      391.80     60.04 o
 -10   4  12      301.98      276.36     48.74 o
  -8   4  12      515.32      529.05     65.30 o
  -6   4  12      745.76      727.72     41.62 o
  -4   4  12     2571.17     2483.56    113.34 o
  -2   4  12     3493.94     3502.59    141.63 o
   0   4  12     3344.14     3138.55    194.97 o
 -17   5  12       62.78       60.50     34.82 o
 -15   5  12      737.29      748.31     88.51 o
 -13   5  12      645.36      653.30     78.30 o
 -11   5  12      147.43      128.59     37.29 o
  -9   5  12      265.08      267.08     46.11 o
  -7   5  12      338.29      372.90     37.58 o
  -5   5  12     2690.96     2486.43    201.16 o
  -3   5  12      439.68      462.22    104.84 o
  -1   5  12      187.71      177.36     32.36 o
 -18   6  12       51.18       74.58     40.39 o
 -16   6  12      367.87      330.83     67.93 o
 -14   6  12      388.08      440.69     71.64 o
 -12   6  12      355.42      352.34     60.97 o
 -10   6  12     2306.50     2515.89    144.53 o
  -8   6  12     1557.37     1681.54    103.21 o
  -4   6  12     1506.46     1634.50    131.22 o
  -2   6  12     1487.09     1568.43    125.49 o
 -19   7  12      209.13      144.37     51.84 o
 -17   7  12      169.62      232.11     61.28 o
 -15   7  12      198.98      175.94     51.99 o
 -13   7  12       31.47        7.43     26.61 o
 -11   7  12      156.69      158.76     44.87 o
  -9   7  12      842.88      909.86     78.76 o
 -18   8  12       24.64      -23.37     28.32 o
 -16   8  12       32.94      -18.41     29.25 o
 -14   8  12       38.69       29.25     29.71 o
 -12   8  12      134.35       86.50     39.61 o
 -10   8  12      518.22      449.21     65.14 o
 -17   9  12       48.54       31.10     38.22 o
 -15   9  12      316.56      321.24     66.07 o
 -13   9  12       67.81       75.20     38.07 o
 -16  10  12      103.09      123.17     51.99 o
 -14  10  12      331.99      352.49     70.10 o
  -9   1  13     1631.45     1634.31     85.04 o
  -7   1  13      163.70      122.23     24.45 o
  -5   1  13      536.25      529.75     40.39 o
  -3   1  13     8134.27     7913.16    394.12 o
  -8   2  13     5430.48     5708.38    167.71 o
  -6   2  13     1481.49     1515.44     83.04 o
  -4   2  13     3474.48     3427.93    147.34 o
  -7   3  13     1209.91     1350.27     74.14 o
  -5   3  13      767.12      784.20     38.84 o
  -3   3  13      247.21      240.87     35.01 o
  -1   3  13      240.00      192.18     45.80 o
   1   3  13       66.40       42.86     26.00 o
  -8   4  13     1652.91     1719.76    125.18 o
  -6   4  13      883.73      871.94    104.99 o
  -4   4  13      993.61     1087.71     69.11 o
  -2   4  13     2779.04     2739.89    121.43 o
 -13   5  13      217.16      269.71     55.09 o
 -11   5  13     1551.89     1496.01    108.94 o
  -7   5  13     2087.29     2071.33    143.75 o
  -5   5  13     1485.27     1535.93    123.33 o
  -3   5  13     1396.32     1382.89    185.92 o
 -16   6  13        1.43      -13.93     24.91 o
 -14   6  13       10.30       12.53     25.84 o
 -12   6  13      564.26      614.47     76.44 o
 -10   6  13      981.58     1201.70     92.84 o
 -17   7  13      446.34      492.07     85.88 o
 -15   7  13      286.75      347.23     68.70 o
 -13   7  13       12.11       25.69     26.00 o
 -11   7  13       19.44       35.59     29.86 o
 -18   8  13      111.81      120.39     49.52 o
 -16   8  13      341.35      295.70     68.39 o
 -14   8  13       60.92       83.09     39.92 o
 -12   8  13       11.13       17.18     29.55 o
 -17   9  13       41.67        0.62     36.21 o
 -15   9  13       76.07       84.02     44.87 o
 -13   9  13       64.40       72.57     38.99 o
 -14  10  13        2.03      -21.51     32.34 o
  -8   0  14      188.90      156.13     40.23 o
  -6   0  14      365.75      407.58     60.35 o
  -4   0  14     5147.90     5333.98    278.99 o
  -7   1  14     1151.66     1081.39     66.85 o
  -5   1  14      311.39      234.06     33.69 o
  -8   2  14        5.50       10.59     13.89 o
  -6   2  14      516.86      513.32     47.49 o
  -4   2  14      972.94      995.24     99.50 o
  -7   3  14      851.51      957.71     64.72 o
  -5   3  14      121.01      127.86     27.91 o
  -3   3  14     2313.06     2394.38    114.91 o
  -1   3  14     4313.10     4471.31    246.19 o
  -4   4  14      525.10      477.55     48.34 o
 -15   7  14       44.74       65.45     39.15 o
 -13   7  14      142.12      136.48     45.18 o
 -11   7  14      427.12      492.22     70.87 o
 -16   8  14       33.21       18.10     33.42 o
 -14   8  14      209.37      200.23     54.16 o
 -12   8  14       16.58       24.45     31.88 o
 -15   9  14      256.67      210.44     58.80 o
  -7   1  15     2350.94     2387.45    110.35 o
  -5   1  15     2612.20     2735.00    175.01 o
  -6   2  15      870.98      983.16     99.65 o
  -4   2  15     1045.24     1168.12    102.90 o
  -7   3  15      621.79      598.91     55.64 o
  -5   3  15      332.73      347.85     60.97 o
  -3   3  15       68.24       76.13     35.74 o
  -6   0  16     3574.89     3581.11    211.22 o
 
